# Supplementary material for: Reconstruction and Analysis of a Genome-Scale Metabolic Model of Ganoderma lucidum for Improved Extracellular Polysaccharide Production
Source: Front Microbiol. 2018 Dec 11;9:3076. doi: 10.3389/fmicb.2018.03076 (PMC6298397; doi:10.3389/fmicb.2018.03076)
Supplement: Supplementary file 1 [file Table_1.xlsx]

## Sheet: Sheet1
	Supplementary Table S1. Biomass composition of Ganoderma lucidum
	Component	Cellular content% (w/w)	Normalized cellular content% (w/w)
	Crude fibre	8.33	8.50886
	Protein	34.02	34.7505
	Total ash	9.39	9.59162
	Carbohydratea	26.02	26.5787
	Total lipids	7.6	7.76318
	DNAb	0.244	0.249239
	RNAb	1.814	1.85295
	Total sugarc	9.14	9.33625
	Total organic acidc	1.34	1.36877
	Sum	97.898	100
	a Mau, J. L., Lin, H. C., and Chen, C. C. (2001). Non-volatile components of several medicinal mushrooms. Food. Res. Int. 34(6), 521. doi: 10.1016/s0963-9969(01)00067-9
	b As there are no information about the composition of DNA and RNA Ganoderma lucidum, the composition in A. niger was instead.
	b Andersen, M. R., Nielsen, M. L., and Nielsen, J. (2008). Metabolic model integration of the bibliome, genome, metabolome and reactome of Aspergillus niger. Mol. Syst. Biol. 4, 178. doi: 10.1038/msb.2008.12
	c Stojkovic, D. S., Barros, L., Calhelha, R. C., Glamoclija, J., Ciric, A., van Griensven, L. J., et al. (2014). A detailed comparative study between chemical and bioactive properties of Ganoderma lucidum from different origins. Int. J. Food. Sci. Nutr. 65(1), 42-47. doi: 10.3109/09637486.2013.832173
	Amino acid	composition %(g/100gDW)	MW (g/mol)a	Correct MW (g/mol)b	Content mmol/gDW
	ALA	1.95209	89.0932	71.0779	0.274641
	ARG	1.75202	174.201	156.186	0.112176
	ASNc	0.914764	132.118	114.103	0.0801703
	ASP	2.59243	133.103	115.087	0.225257
	CYS	0.123537	121.158	103.143	0.0119773
	GLNc	1.18547	146.144	128.129	0.0925215
	GLU	4.08512	147.129	129.114	0.316397
	GLY	1.5054	75.0666	57.0513	0.263867
	HIS	0.922628	155.155	137.139	0.0672767
	ILE	1.3924	131.173	113.158	0.12305
	LEU	1.82342	131.173	113.158	0.16114
	LYS	1.61485	146.188	128.172	0.12599
	MET	0.721093	149.211	131.196	0.054963
	PHE	1.3728	165.189	147.174	0.0932775
	PRO	1.25842	115.13	97.1152	0.12958
	SER	1.12476	105.093	87.0773	0.129168
	THR	1.18159	119.119	101.104	0.116869
	TRP	0.447503	204.225	186.21	0.0240322
	TYR	0.83463	181.189	163.173	0.0511499
	VAL	1.90335	117.146	99.131	0.192004
	a Molecular weight was obtained from the database of KEGG Compound.
	b During protein synthesis, every amino acid will take a water molecule off, so the correct molecular weight can be obtained by Molecular weight minus the molecular weight of water which is 18.0153 g/mol, so as DNA and RNA.
	c Content of ASN and GLN were both predicted by the genome of G. lucidum, because the two amino acids were not determinated by HPLC, due to their chemical unstability under the acid hydrolysis and alkaline hydrolysis.
	0.27464 ALA[c] + 0.11218 ARG[c] + 0.08017 ASN[c] + 0.22526 ASP[c] + 0.01198 CYS[c] + 0.09252 GLN[c] + 0.31639 GLU[c] + 0.26387 GLY[c] + 0.06728 HIS[c] + 0.12305 ILE[c] + 0.16114 LEU[c] + 0.12599 LYS[c] + 0.05496 MET[c] + 0.09328 PHE[c] + 0.12958 PRO[c] + 0.12918 SER[c] + 0.11687 THR[c] + 0.02403 TRP[c] + 0.05115 TYR[c] + 0.19201 VAL[c] -> Protein
	G+C content (%):a	55.9
	Composition	(mol/mol)	MW of residue (g/mol)	Correct MW (g/mol)	mmol/gDW
	dAMP	0.2205	331.222	313.17	0.0017789
	dTMP	0.2205	322.209	304.157	0.0017789
	dCMP	0.2795	307.197	289.146	0.00225488
	dGMP	0.2795	347.221	329.17	0.00225488
	Average molecular weight of DNA			308.94	0.00806755
	a Chen, S., Xu, J., Liu, C., Zhu, Y., Nelson, D. R., Zhou, S., et al. (2012). Genome sequence of the model medicinal mushroom Ganoderma lucidum. Nat. Commun. 3, 913. doi: 10.1038/ncomms1923
	0.00178 dAMP[c] + 0.00178 dTMP[c] + 0.00225 dCMP[c] + 0.00225 dGMP[c] -> DNA
	Compositiona	(mol/mol)	MW of residue (g/mol)	Correct MW (g/mol)	mmol/gDW
	AMP	0.208986	347.221	329.17	0.0120457
	UMP	0.201044	324.181	306.13	0.0115879
	CMP	0.312353	323.197	305.145	0.0180037
	GMP	0.277618	363.221	345.169	0.0160016
	Average molecular weight of RNA			321.475	0.0576389
	a The composition of RNA is calculated by the sequence of RNA from G.lucidum's genome
	0.01205 AMP[c] + 0.01159 UMP[c] + 0.01801 CMP[c] + 0.01601 GMP[c] -> RNA
	Fatty Acid	Content %(w/w)	MW (g/mol)	Content (g/100g DW)	mol/mol Fatty acid	Content (mmol/mol DW)	Average MW (g/mol fat acid)
	C14:0	0.35	227.363	0.000131735	0.0045156	0.000579403	1.02668
	C15:0	0.79	241.39	0.00029842	0.00963482	0.00123626	2.32575
	C16:0	14.02	255.416	0.00531311	0.162119	0.0208018	41.4079
	C16:1	1.96	253.4	0.000742446	0.0228346	0.00292993	5.78628
	C16:2	0.1	251.384	3.78629e-05	0.00117384	0.000150618	0.295086
	C17:0	0.75	269.443	0.00028505	0.00824497	0.00105792	2.22155
	C18:0	3.1	283.469	0.0011813	0.0324778	0.00416728	9.20647
	C18:1(n-9)	9.87	281.454	0.00375974	0.104108	0.0133583	29.3016
	C18:2(n-6)	60.21	279.438	0.0229271	0.63944	0.0820474	178.684
	C18:3(n-3)	0.61	277.422	0.000232193	0.00652295	0.000836969	1.80961
	C20:0	0.09	311.522	3.22151e-05	0.000805944	0.000103412	0.25107
	C20:2	0.18	307.491	6.88623e-05	0.00174536	0.000223949	0.536681
	C20:3	0.27	305.475	7.66047e-05	0.00195441	0.000250772	0.597022
	C22:0	0.14	339.576	5.37965e-05	0.00123467	0.000158423	0.419265
	C24:0	0.39	367.629	0.000150348	0.0031873	0.000408967	1.17174
	sum	92.83		0.0352908	1	0.128311	275.04
	0.00452 C140COA + 0.00963 C150COA + 0.16212 C160COA + 0.02283 C161COA + 0.00117 C162COA + 0.08245 C170COA + 0.03248 C180COA + 0.10411 C181COA + 0.63944 C182COA + 0.00652 C183COA + 0.00081 C200COA + 0.00175 C202COA + 0.00195 C223COA + 0.00123 C220COA + 0.00319 C240COA -> ACOA
	0.00058 C140 + 0.00124 C150 + 0.02081 C160 + 0.00293 C161 + 0.00015 C162 + 0.00105 C170 + 0.00417 C180 + 0.01336 C181 + 0.08205 C182 + 0.00084 C183 + 0.00011 C200 + 0.00022 C202 + 0.00025 C203 + 0.00016 C220 + 0.00041 C240 -> Fatty acid
	Lipida	Composition %(w/w in total lipid)
	N(Neutral lipids)	68.1
	G+S(glycolipids plus sphingolipids) *	26
	P(phospholipids)	5.9
	Sum	100
	a Dembitsky, V. M., Shubina, E. E., and Kashin, A. G. (1992) Phospholipid and fatty acid composition of some basidiomycetes. Phytochemistry, 31(3): 845-849.
	Neutral lipid	Composition % (w/w in Neutral lipids)
	TAG(Triacylglycerol)a	92.17
	E(ergosterol)b	0.16
	EE(ergosteryl ester)a	4.53
	P(phospholipids)c	0.41
	Total	97.27
	a Deng, Z. L., Yuan, J. P., Zhang, Y., Xu, X. M., Wu, C. F., Peng, J., et al. (2013) Fatty acid composition in ergosteryl esters and triglycerides from the fungus Ganoderma lucidum. J. Am. Oil. Chem. Soc. 90(10): 1495-1502. doi:10.1007/s11746-013-2296-y
	b Yuan, J. P., Wang, J. H., and Liu, X. (2007) Distribution of free and esterified ergosterols in the medicinal fungus Ganoderma lucidum. Appl. Microbiol. Biot. 77(1): 159-165.doi: 10.1007/s00253-007-1147-x
	c Dembitsky, V. M., Shubina, E. E., and Kashin, A. G. (1992) Phospholipid and fatty acid composition of some basidiomycetes. Phytochemistry, 31(3): 845-849.
	Lipid	Content % (w/w Lipid)	MW (g/mol)	Content (mmol/gDW)
	TAG(Triacylglycerol)	62.7678	924.086	0.0521811
	E(ergosterol)	0.10896	396.648	0.000208773
	SE(steryl esters : zymosterol)	1.85913	384.638	0.00367343
	As to the molecular weight of triacylglycerol, the core structure has a molecular weight of 89.0701 g/mol, besides, it also has three fatty acid chains attach to the core structure, so average molecular weight of triacylglycerol is 914.1911692 g/mol (i.e. 89.0701+3*275.0403564). The content of phospholipids was (5.9+68.1*0.0041)%, which is 6.17921%.
	For instance for triacylglycerol,conten(mmol/gDW)= 62.76777% × 7.6% ÷ 914.1911692 × 1000 = 0.0521811047920588 (mmol/gDW)
	Phospholipidsa	formula	phospholipids (%)	Avg MW (g/mol)b	Content (mmol/gDW)
	PA (Phosphatidate)	C5H7O8PR2	28.5	712.161	0.00187937
	PINS (phosphatidyl-1D-myo-inositol)	C11H17O13PR2	8.2	874.301	0.000440453
	PS Phosphatidylserine	C8H12NO10PR2	5.2	799.238	0.000305544
	PE Phosphatidylethanolamine	C7H12NO8PR2	44.4	755.229	0.0027609
	PC Phosphatidylcholine	C10H18NO8PR2	13.7	797.308	0.00080694
	a Dembitsky, V. M., Shubina, E. E., & Kashin, A. G. (1992) Phospholipid and fatty acid composition of some basidiomycetes. Phytochemistry, 31(3): 845-849.
	b The average molecular weight of fatty acids was also used to determine the average molecular weight of phospholipids.
	For instance for phosphatidate,
	Content (mmol/gDW) = 28.5% × 6.17921% × 7.6% ÷ 712.1609128 × 1000 = 0.001879374 (mmol/gDW)
	0.05218 TAG[c] + 0.00021 ERGOST[c] + 0.00367 ZYMST[c] + 0.00188 PA[c] + 0.00044 PINS[c] + 0.00031 PS[c] + 0.00276 PE[c] + 0.00081 PC[c] -> Lipid
	Componentsa	Content% (w/w cell wall)	Content% (w/w DW)	MW(g/mol)	mmol/gDW
	chitin	20	6.87	280.318	0.245079
	13glucanb	38.75	13.3106	162.053	0.821376
	14glucanb	11.25	3.86437	162.053	0.238464
	gdpman	30	10.305	605.341	0.170235
	a Bowman, S. M., and Free, S. J. (2006) The structure and synthesis of the fungal cell wall. Bioessays, 28(8): 799-808. doi:10.1002/bies.20441
	b As between 65% and 90% of the cell wall glucan is found to be beta-1,3-glucan, we assumed the cotent of 13glucan was the average of glucan.
	0.24508 CHIT[c] + 0.82138 13GLUCAN[c] + 0.23846 14GLUCAN[c] + 0.17023 GDPMAN[c] -> Cell Wall
	Vitamina	Nomenclature	Content (mg/100 gDW)	MW (g/mol)	Content(mmol/gDW)
	Pro-A	beta-carotene	0.56	536.873	1.04308e-05
	B1	thiamine, thm	5.22	265.355	0.000196718
	B2	riboflavin, ribflav	2.22	376.364	5.89855e-05
	B3	Nicotinic acid, nica	34.17	123.109	0.00277558
	B5	pantothenic acid, pnto	198	219.235	0.0090314
	B9	folic acid, fol	0.082	441.397	1.85774e-06
	B12	cyanocobalamin	0.2	1355.37	1.47562e-06
	C	ascorbic acid	68.7	176.124	0.00390066
	Q9	Ubiquinone-9	4.75	795.226	5.97314e-05
	a Chan, J. S. L., Asatiani, M. D., Sharvit, L., Trabelcy, B., Barseghyan, G. S., and Wasser, S. P. (2015) Chemical composition and medicinal value of the new Ganoderma tsugae var. jannieae CBS-120304 medicinal higher basidiomycete mushroom, Int. J. Med. Mushrooms. 17(8): 735-747. doi:10.1615/IntJMedMushrooms.v17.i8.40
	0.00001 Vpro-A[c] + 0.00019 THME[c] + 0.00006 ribflav[c] + 0.00278 nica[c] + 0.00903 pnto[c] + 0.000002 fol[c] + 0.000001 VB12[c] + 0.00391 VC[c] + 0.00006 Q9[c] -> Vitamin
	Sugar	Content (g/100 gDW)	MW (g/mol)	Content(mmol/gDW)
	Fructose	5.24	180.156	0.290859
	Glucose	1.18	180.156	0.0654988
	Sucrose	0.74	342.296	0.0216187
	Mannitol	1.6	182.172	0.0878292
	Trehalose	0.38	342.296	0.0111015
	Total	9.14
	0.29086 FRU[c] + 0.06549 GLC[c] + 0.02162 SUC[c] + 0.08783 MNT[c] + 0.01111 TRE[c] -> Total sugar
	Organic acid	Content (g/100 gDW)	MW (g/mol)	Content(mmol/gDW)
	Oxalic acid	0.13	90.0349	0.0144388
	Quinic acid	0.25	192.167	0.0130095
	Malic acid	0.34	134.087	0.0253566
	Citric acid	0.61	192.124	0.0317504
	Fumaric acid	0.01	116.072	0.000861533
	Total	1.34
	0.01444 OA[c] + 0.01301 QA[c] + 0.02536 MAL[c] + 0.03175 CIT[c] + 0.00086 FUM[c] -> Organic acid
	ATP requirement
	Amino acid	Amount[mmole/g protein]	Amount[mmole/gDW]	Amount[mmole/gDW]
		A. niger iMA871a	A. niger iMA871	G.lucidum
	ALA	1.048	0.275624	0.274641
	ARG	0.419	0.110197	0.112176
	ASN	0.213	0.056019	0.0801703
	ASP	0.638	0.167794	0.225257
	CYS	0.08	0.02104	0.0119773
	GLU	0.913	0.240119	0.316397
	GLN	0.304	0.079952	0.0925215
	GLY	0.875	0.230125	0.263867
	HIS	0.208	0.054704	0.0672767
	ILE	0.402	0.105726	0.12305
	LEU	0.715	0.188045	0.16114
	LYS	0.66	0.17358	0.12599
	MET	0.107	0.028141	0.054963
	PHE	0.317	0.083371	0.0932775
	PRO	0.448	0.117824	0.12958
	SER	0.638	0.167794	0.129168
	THR	0.51	0.13413	0.116869
	TRP	0.128	0.033664	0.0240322
	TYR	0.208	0.054704	0.0511499
	VAL	0.544	0.143072	0.192004
	sum	9.375	2.46563	2.64551
	Polymerization cost:ATP		39.729	42.6275
	Ribonucleotide	Amount[mmole/g protein]	Amount[mmole/gDW]	Amount[mmole/gDW]
		A. niger iMA871	A. niger iMA871	G.lucidum
	AMP	0.773	0.0140222	0.0120457
	UMP	0.615	0.0111561	0.0115879
	CMP	0.773	0.0140222	0.0180037
	GMP	0.931	0.0168883	0.0160016
	sum		0.0560889	0.0576389
	Polymerization cost:ATP		7.424	7.62916
	Deoxyribonucleotides	Amount[mmole/g protein]	Amount[mmole/gDW]	Amount[mmole/gDW]
		A. niger iMA871	A. niger iMA871	G.lucidum
	dAMP	0.782	0.00190808	0.0017789
	dTMP	0.782	0.00190808	0.0017789
	dCMP	0.814	0.00198616	0.00225488
	dGMP	0.814	0.00198616	0.00225488
	sum		0.00778848	0.00806755
	Polymerization cost:ATP		10.849	11.2377
	a Andersen, M. R., Nielsen, M. L., and Nielsen, J. (2008). Metabolic model integration of the bibliome, genome, metabolome and reactome of Aspergillus niger. Mol. Syst. Biol. 4, 178. doi: 10.1038/msb.2008.12
	As the data of carbonhydrates and crude fibre are not available, polymerization cost can be estimated by following table. However, total ATP requirement is very low by this method, so polymerization cost of protein, DNA and RNA are calculated by the data from A. niger iMA871.
	Polymer	Cellular content %(w/w)	Per Molecule (mmol ATP/g polymer)	Total(mmol ATP/ g cell)
	Protein	34.02	41.5	14.1183
	Carbohydrates & crude fibre	34.35	12.8	4.3968
	RNA	1.814	26	0.47164
	DNA	0.244	26	0.06344
	Lipid	7.6	25.6	1.9456
	Sum			20.9958
	Biomass Composition	ATP(mmol/g DW)
	Protein	42.6275
	Total Carbohydrate	4.3968
	RNA	7.62916
	DNA	11.2377
	Lipid	1.9456
	Total	67.8368
	Biomass formation:
	67.83676 atp[c] + 67.83676 h2o[c] + 0.24508 CHIT[c] + 0.82138 13GLUCAN[c] + 0.23846 14GLUCAN[c] + 0.17023 GDPMAN[c] + 0.27464 ALA[c] + 0.11218 ARG[c] + 0.08017 ASN[c] + 0.22526 ASP[c] + 0.01198 CYS[c] + 0.09252 GLN[c] + 0.31639 GLU[c] + 0.26387 GLY[c] + 0.06728 HIS[c] + 0.12305 ILE[c] + 0.16114 LEU[c] + 0.12599 LYS[c] + 0.05496 MET[c] + 0.09328 PHE[c] + 0.12958 PRO[c] + 0.12918 SER[c] + 0.11687 T…
	67.83676 atp[c] + 67.83676 h2o[c] + 0.24508 chit[c] + 0.82138 13glucan[c] + 0.23846 14glucan[c] + 0.17023 gdpman[c] + 0.27464 ala[c] + 0.11218 arg[c] + 0.08017 asn[c] + 0.22526 asp[c] + 0.01198 cys[c] + 0.09252 gln[c] + 0.31639 glu[c] + 0.26387 gly[c] + 0.06728 his[c] + 0.12305 ile[c] + 0.16114 leu[c] + 0.12599 lys[c] + 0.05496 met[c] + 0.09328 phe[c] + 0.12958 pro[c] + 0.12918 ser[c] + 0.11687 t…
