# Supplementary material for: Reconstruction and Analysis of a Genome-Scale Metabolic Model of Ganoderma lucidum for Improved Extracellular Polysaccharide Production
Source: Front Microbiol. 2018 Dec 11;9:3076. doi: 10.3389/fmicb.2018.03076 (PMC6298397; doi:10.3389/fmicb.2018.03076)
Supplement: Supplementary file 3 [file Table_3.xlsx]

## Sheet: A
Supplementary Table S3. Genes and reactions about central metabolic pathway of carbon sources and nucleoside sugar biosynthetic pathway.
EC No.	Gene ID	Enzyme Name	Reaction
1.1.1.307	(GL29728-R1)	D-Xylose reductase	D-Xylose + NADPH + H+ -> Xylitol + NADP+
1.1.1.10	Not annotated	L-Iditol 2-dehydrogenase	Xylitol + NADP+ <=> L-Xylulose + NADPH + H+
1.1.1.21	Not annotated	NAD+ 1-oxidoreductase	L-Arabitol + NAD+ <=> L-Arabinose + NADH + H+
1.1.1.12	Not annotated	L-Arabinitol dehydrogenase [NADP+]	L-Xylulose + NADH + H+ <=> L-Arabitol + NAD+
1.1.1.14;1.1.1.9	(GL18988-R1) or (GL31661-R1)	NAD+ 2-oxidoreductase (D-xylulose-forming)	Xylitol + NAD+ <=> D-Xylulose + NADH + H+
1.1.1.287	(GL17001-R1) or (GL22336-R1) or (GL24037-R1)	D-Arabinitol dehydrogenase [NADP+]	D-Xylulose + NADPH + H+ <=> D-Arabitol + NADP+
1.1.1.250	(GL24619-R1)	D-Arabinitol 2-dehydrogenase [NAD+]	D-Arabitol + NAD+ <=> D-Ribulose + NADH + H+
2.7.1.16	Not annotated	Phosphogluconate dehydrogenase (decarboxylating)	ATP + D-Ribulose -> ADP + D-Ribulose 5-phosphate
2.7.1.17	(GL18694-R1) or (GL21997-R1)	D-Xylulokinase	ATP + D-Xylulose -> ADP + D-Xylulose 5-phosphate
2.2.1.1	YMGLESTG49053*	Transketolase	D-Ribose 5-phosphate + D-Xylulose 5-phosphate <=> Sedoheptulose 7-phosphate + D-Glyceraldehyde 3-phosphate
5.1.3.1	(GL30294-R1)	Ribulose 5-phosphate 3-epimerase	D-Ribulose 5-phosphate <=> D-Xylulose 5-phosphate
2.2.1.2	(GL22212-R1) or (GL30545-R1)	Transaldolase	Sedoheptulose 7-phosphate + D-Glyceraldehyde 3-phosphate <=> D-Erythrose 4-phosphate + D-Fructose 6-phosphate
5.3.1.6	(GL21223-R1)	Ribose 5-phosphate isomerase	D-Ribose 5-phosphate <=> D-Ribulose 5-phosphate
1.1.1.44	(GL30487-R1)	6-Phosphogluconate dehydrogenase C-terminal domain-like protein	6-Phospho-D-gluconate + NADP+ -> D-Ribulose 5-phosphate + CO2 + NADPH + H+
3.1.1.31	(GL30214-R1)	6-Phosphogluconolactonase	D-Glucono-1,5-lactone 6-phosphate + H2O -> 6-Phospho-D-gluconate
1.1.1.49	(GL31587-R1)	Glucose 6-phosphate dehydrogenase	D-Glucose 6-phosphate + NADP+ -> D-Glucono-1,5-lactone 6-phosphate + NADPH + H+
3.2.1.21	(GL20553-R1) or (GL24039-R1) or (GL30154-R1) or (GL19708-R1) or (GL20743-R1) or (GL27550-R1) or (GL29912-R1) or (GL29918-R1) or (GL29918-R2) or (GL22859-R1) or (GL24911-R1) or (GL27561-R1)	Beta-glucosidase (cellobiose)	Cellobiose + H2O -> 2 beta-D-Glucose
3.2.1.22	(GL21024-R1) or (GL25150-R1) or (GL25150-R2) or (GL30909-R1) or (GL23450-R1)	Alpha-galactosidase	Melibiose + H2O -> D-Galactose + D-Glucose
3.2.1.20	(GL22859-R1) or (GL30020-R1) or (GL30117-R1) or (GL30925-R1) or (GL30116-R1)	Alpha-glucosidase	Maltose + H2O -> 2 D-Glucose
3.2.1.20	(GL22859-R1) or (GL30020-R1) or (GL30117-R1) or (GL30925-R1) or (GL30116-R1)	Alpha-glucoside glucohydrolase	Sucrose + H2O <=> D-Fructose + D-Glucose
3.2.1.28	(GL24361-R1) or (GL26035-R1)	Alpha,alpha-trehalase	alpha-Trehalose + H2O -> 2 D-Glucose
3.2.1.23	Not annotated	Beta-galactosidase	Lactose + H2O -> D-Glucose + D-Galactose
2.7.1.1	(GL26783-R1) or (GL20491-R1) or (GL20491-R2)	Hexokinase (D-glucose:ATP)	ATP + D-Glucose -> ADP + D-Glucose 6-phosphate
5.4.2.2	(GL24280-R1)	glucose phosphomutase	D-Glucose 6-phosphate <=> D-Glucose 1-phosphate
2.7.7.12	Not annotated	Galactokinase	UDP-glucose + alpha-D-Galactose 1-phosphate <=> D-Glucose 1-phosphate + UDP-alpha-D-galactose
2.7.1.6	(GL17052-R1)	Galactokinase	ATP + alpha-D-Galactose -> ADP + alpha-D-Galactose 1-phosphate
5.3.1.9	(GL22245-R1)	Glucose-6-phosphate isomerase	D-Glucose 6-phosphate <=> D-Fructose 6-phosphate
2.7.1.1	(GL26783-R1) or (GL20491-R1) or (GL20491-R2)	Hexokinase (D-glucose:ATP)	ATP + D-Fructose <=> ADP + D-Fructose 6-phosphate
5.3.1.8	(GL17878-R1) or (GL22193-R1)	Mannose-6-phosphate isomerase	D-Mannose 6-phosphate <=> D-Fructose 6-phosphate
2.7.1.1	(GL26783-R1) or (GL20491-R1) or (GL20491-R2)	Hexokinase (D-glucose:ATP)	ATP + D-Mannose <=> ADP + D-Mannose 6-phosphate
2.7.1.11	(GL26108-R1)	Phosphofructokinase	ATP + D-Fructose 6-phosphate -> ADP + D-Fructose 1,6-bisphosphate
3.1.3.11	(GL24591-R1) or (GL24591-R2)	Fructose-1,6-bisphosphatase	D-Fructose 1,6-bisphosphate + H2O -> D-Fructose 6-phosphate + Orthophosphate
4.1.2.13	(GL23682-R1) or (GL25136-R1)	Fructose-bisphosphate aldolase	beta-D-Fructose 1,6-bisphosphate <=> Glycerone phosphate + D-Glyceraldehyde 3-phosphate
4.1.2.9	(GL29005-R1)	Xylulose-5-phosphate phosphoketolase	D-Xylulose 5-phosphate + Orthophosphate -> Acetyl phosphate + D-Glyceraldehyde 3-phosphate + H2O
5.3.1.1	(GL22268-R1)	Triose-phosphate isomerase	Glycerone phosphate <=> D-Glyceraldehyde 3-phosphate
5.3.1.25	Not annotated	fucose fuculose	L-fucose <=> L-Fuculose
2.7.1.51	Not annotated	fuculose-1-phosphate	ATP + L-Fuculose -> ADP + L-Fuculose 1-phosphate
4.1.2.17	Not annotated	fuculose-1-phosphate guanylyltransferase	L-Fuculose 1-phosphate <=> Glycerone phosphate + (S)-Lactaldehyde
1.1.1.8	Not annotated	glycerol-3-phosphate dehydrogenase (NAD+)	Glycerone phosphate + NADH + H+ -> sn-Glycerol 3-phosphate + NAD+
2.7.1.29	(GL15754-R1)	Dihydroxyacetone kinase	ATP + Glycerone -> ADP + Glycerone phosphate
3.1.3.21	(GL26511-R1)	glycerol 3-phosphatase 1	sn-Glycerol 3-phosphate + H2O -> Glycerol + Orthophosphate
1.1.1.156	(GL22317-R1)	glycerol 2-dehydrogenase (NADP+)	Glycerol + NADP+ -> Glycerone + NADPH + H+
1.1.1.2	(GL25699-R1)	Alcohol dehydrogenase (ethanol) NADP dependent	Glycerol + NADP+ <=> D-Glyceraldehyde + NADPH + H+
1.2.1.3	(GL30174-R1) or (GL24130-R1)	Aldehyde Dehydrogenase	D-Glyceraldehyde + NAD+ + H2O <=> D-Glycerate + NADH + H+
2.7.1.31	(GL15607-R1)	D-Glycerate 3-kinase	ATP + D-Glycerate -> ADP + 3-Phospho-D-glycerate
2.7.1.52	(GL29012-R1)	fucokinase	ATP + L-fucose -> ADP + L-Fucose 1-phosphate
1.2.1.12	(GL18551-R1) or (GL21313-R1)	Glyceraldehyde-3-phosphate dehydrogenase	D-Glyceraldehyde 3-phosphate + Orthophosphate + NAD+ <=> 3-Phospho-D-glyceroyl phosphate + NADH + H+
2.7.2.3	Not annotated	Phosphoglycerate kinase	ADP + 3-Phospho-D-glyceroyl phosphate <=> ATP + 3-Phospho-D-glycerate
5.4.2.12	(GL30887-R1) or (GL30675-R1) or (GL24743-R1)	Phosphoglycerate mutase	3-Phospho-D-glycerate <=> 2-Phospho-D-glycerate
4.2.1.11	(GL30114-R1)	Enolase	2-Phospho-D-glycerate <=> Phosphoenolpyruvate + H2O
3.1.1.65	Not annotated	L-Rhamnose 1-dehydrogenase	L-Rhamnono-1,4-lactone + H2O -> L-Rhamnonate
4.2.1.90	Not annotated	L-Rhamnonate hydro-lyase	L-Rhamnonate -> 2-Dehydro-3-deoxy-L-rhamnonate + H2O
1.1.1.173	(GL29967-R1)	L-Rhamnose 1-dehydrogenase	L-Rhamnofuranose + NAD+ -> L-Rhamnono-1,4-lactone + NADH + H+
4.1.2.53	Not annotated	(S)-Lactaldehyde	2-Dehydro-3-deoxy-L-rhamnonate -> (S)-Lactaldehyde + Pyruvate
4.1.1.1	(GL23873-R1)	Pyruvate decarboxylase	Pyruvate -> Acetaldehyde + CO2
1.1.1.2	(GL25699-R1)	Alcohol dehydrogenase (ethanol) NADP dependent	Alcohol + NADP+ <=> Aldehyde + NADPH + H+
1.2.1.5; 1.2.1.3	(GL23433-R1 and GL20614-R1) or (GL23433-R1 and GL20474-R1)	Aldehyde Dehydrogenase Mitochondrial	Acetaldehyde + NAD+ + H2O -> Acetate + NADH + H+
6.2.1.1	(GL18639-R1) or (GL20510-R1) or (GL21190-R1) or (GL21227-R1) or (GL21268-R1) or (GL22543-R1) or (GL23139-R1) or (GL23318-R1) or (GL23332-R1) or (GL23735-R1) or (GL27989-R1) or (GL27997-R1)	Acetyl-coA Synthetase	ATP + Acetate + CoA -> AMP + Diphosphate + Acetyl-CoA
2.7.1.40	(GL30680-R1)	Pyruvate kinase	ADP + Phosphoenol -> pyruvateATP + Pyruvate
2.3.1.12; 1.8.1.4; 1.2.4.1	(GL24484-R1 and GL21912-R1 and GL29739-R1) or (GL31574-R1 and GL21912-R1 and GL29739-R1)	triacylglycerol lipase	Pyruvate + CoA + NAD+ -> Acetyl-CoA + CO2 + NADH + H+
6.4.1.1	(GL21673-R1)	Pyruvate carboxylase	ATP + Pyruvate + HCO3- -> ADP + Orthophosphate + Oxaloacetate
4.1.1.49	(GL25620-R1)	Phosphoenolpyruvate carboxykinase	ATP + Oxaloacetate -> ADP + Phosphoenolpyruvate + CO2
1.1.1.37	(GL30130-R1) or (GL30803-R1)	Malic enzyme (NAD), mitochondrial	(S)-Malate + NAD+ <=> Oxaloacetate + NADH + H+
4.2.1.2	(GL30218-R1)	Fumarase	Fumarate + H2O <=> (S)-Malate
2.3.3.1	(GL20259-R1) or (GL24555-R1) or (GL25890-R1) or (GL25890-R2)	Citrate synthase	Acetyl-CoA + H2O + Oxaloacetate -> Citrate + CoAx
4.2.1.3	(GL18572-R1) or (GL29907-R1)	Aconitate Hydratase	Citrate <=> Isocitrate
2.3.3.9	(GL23465-R1)	Malate synthase	Acetyl-CoA + H2O + Glyoxylate -> (S)-Malate + CoA
1.3.5.1	(GL15437-R1 and GL15912-R1 and GL22227-R1 and GL24204-R1 and GL20821-R1)	Succinate dehydrogenase (Ubiquinone) Mitochondrial	Quinone + Succinate -> Hydroquinone + Fumarate
4.1.3.1	(GL23590-R1) or (GL30707-R1)	Isocitrate lyase	Isocitrate -> Succinate + Glyoxylate
1.1.1.41	(GL31424-R1) or (GL31294-R1)	Isocitrate dehydrogenase (NAD+), mitochondrial	Isocitrate + NAD+ <=> 2-Oxoglutarate + CO2 + NADH + H+
6.2.1.5	(GL29894-R1) or (GL30631-R1)	Succinate-CoA ligase (ATP-forming), mitochondrial	ATP + Succinate + CoA <=> ADP + Orthophosphate + Succinyl-CoA
2.3.1.61; 1.2.4.2; 1.8.1.4	(GL15965-R1 and GL22647-R1 and GL21912-R1)	2-Oxoglutarate dehydrogenase complex	2-Oxoglutarate + CoA + NAD+ <=> Succinyl-CoA + CO2 + NADH + H+
2.7.1.46	(GL20228-R1)	L-arabinokinase	ATP + L-Arabinose -> ADP + beta-L-Arabinose 1-phosphate
2.7.7.64	(GL31324-R1)	UDP-L-arabinose pyrophosphorylase	UTP + alpha-D-Galactose 1-phosphate -> Diphosphate + UDP-alpha-D-galactose
2.7.1.17	(GL18694-R1) or (GL21997-R1)	D-Xylulokinase	ATP + D-Xylulose -> ADP + D-Xylulose 5-phosphate
5.1.3.5	Not annotated	UDP-glucuronate decarboxylase	UDP-L-arabinose <=> UDP-D-xylose
2.2.1.1	YMGLESTG49053	Transketolase	D-Erythrose 4-phosphate + D-Xylulose 5-phosphate <=> D-Fructose 6-phosphate + D-Glyceraldehyde 3-phosphate
3.1.3.11	(GL24591-R1) or (GL24591-R2)	Fructose-1,6-bisphosphatase	D-Fructose 1,6-bisphosphate + H2O -> D-Fructose 6-phosphate + Orthophosphate
4.1.2.13	(GL23682-R1) or (GL25136-R1)	Fructose-bisphosphate aldolase	D-Fructose 1,6-bisphosphate <=> Glycerone phosphate + D-Glyceraldehyde 3-phosphate
4.1.1.35	(GL26652-R1)	UDP-glucuronate decarboxylase	UDP-glucuronate -> UDP-D-xylose + CO2
2.7.1.6	(GL17052-R1)	Galactokinase	ATP + alpha-D-Galactose -> ADP + alpha-D-Galactose 1-phosphate
2.7.7.12	YMGLESTG49131a	Galactokinase	UDP-glucose + alpha-D-Galactose 1-phosphate <=> D-Glucose 1-phosphate + UDP-alpha-D-galactose
1.1.1.22	(GL18437-R1)	UDP-glucose 6-dehydrogenase	UDP-glucose + H2O + 2 NAD+ <=> UDP-glucuronate + 2 NADH + 2 H+
5.4.2.2	(GL24280-R1)	Phosphoglucomutase	D-Glucose 1-phosphate <=> D-Glucose 6-phosphate
2.7.7.9	(GL25739-R1)	UTP-glucose pyrophosphorylase	UTP + D-Glucose 1-phosphate -> Diphosphate + UDP-glucose
2.7.7.24	Not annotated	dTDP-glucose pyrophosphorylase	dTTP + D-Glucose 1-phosphate <=> Diphosphate + dTDP-glucose
5.1.3.2	(GL30389-R1) or (GL29575-R1)	UDP-glucose 4-epimerase	UDP-glucose <=> UDP-alpha-D-galactose
5.3.1.8	(GL17878-R1) or (GL22193-R1)	Mannose-6-phosphate isomerase	D-Mannose 6-phosphate <=> D-Fructose 6-phosphate
4.2.1.46	Not annotated	dTDP-L-rhamnose biosynthesis	dTDP-glucose -> dTDP-4-oxo-6-deoxy-D-glucose + H2O
5.1.3.13 1.1.1.133	Not annotated	dTDP-L-rhamnose biosynthesis	dTDP-4-oxo-6-deoxy-D-glucose -> dTDP-L-rhamnose
5.4.2.8	(GL20742-R1) or (GL21817-R1)	Phosphomannomutase	D-Mannose 6-phosphate <=> D-Mannose 1-phosphate
2.7.7.13	(GL25424-R1)	GDP-mannose pyrophosphorylase	GTP + D-Mannose 1-phosphate -> Diphosphate + GDP-mannose
4.2.1.47	(GL20928-R1)	GDP-mannose 4,6-dehydratase	GDP-mannose -> GDP-4-dehydro-6-deoxy-D-mannose + H2O
1.1.1.271	(GL21002-R1)	GDP-L-fucose synthase	GDP-4-dehydro-6-deoxy-D-mannose + NADPH + H -> +GDP-L-fucose + NADP+
2.7.7.30	(GL21219-R1)	fucose-1-phosphate guanylyltransferase	GTP + L-Fucose 1-phosphate <=> Diphosphate + GDP-L-fucose
2.7.1.52	(GL29012-R1)	fucokinase	ATP + L-Fucose -> ADP + L-Fucose 1-phosphate
a Indicates that the gene is from Ganoderma lucidum BCRC 37177
