# Supplementary material for: Reconstruction and Analysis of a Genome-Scale Metabolic Model of Ganoderma lucidum for Improved Extracellular Polysaccharide Production
Source: Front Microbiol. 2018 Dec 11;9:3076. doi: 10.3389/fmicb.2018.03076 (PMC6298397; doi:10.3389/fmicb.2018.03076)
Supplement: Supplementary file 5 [file Table_5.xlsx]

## Sheet: Sheet1
Supplementary Table S5. Potential targets identified by MOMA which could enhance EPS production.
Rxn Name	Reactions	PGM (EC: 5.4.2.2)		UGP (EC: 2.7.7.9)		RFBC (EC: 5.1.3.13)		TGDS (EC: 4.2.1.46)		RFFH (EC: 2.7.7.24)		TSTA3 (EC: 1.1.1.271)		GMDS (EC: 4.2.1.47)		UXE (EC: 5.1.3.5)
		WT	OE	WT	OE	WT	OE	WT	OE	WT	OE	WT	OE	WT	OE	WT	OE
GL0001	eth[c] + nadp[c] <=> acal[c] + h[c] + nadph[c]	4.44405	4.44224	4.43766	4.43669	4.45698	4.45726	4.45698	4.45726	4.45698	4.45726	-1.16773	-1.16744	-1.16773	-1.16744	-1.19115	-1.19086
GL0002	ga3p[c] + nad[c] + pi[c] <=> 13pdg[c] + h[c] + nadh[c]	1.59529	1.58183	1000	999.995	1000	999.996	1000	999.996	1000	999.996	1.52216	1.51787	1.52216	1.51787	1000	999.996
GL0003	acal[c] + nad[c] + h2o[c] -> ac[c] + nadh[c] + 2 h[c]	0	0	0	0	0	0	0	0	0	0	0	0	0	0	0	0
GL0004	acal[m] + nadp[m] + h2o[m] -> ac[m] + nadph[m] + 2 h[m]	0	0	0	0	0	0	0	0	0	0	0	0	0	0	0	0
GL0005	acal[m] + nad[m] + h2o[m] -> ac[m] + nadh[m] + 2 h[m]	0	0	0	0	0	0	0	0	0	0	0	0	0	0	0	0
GL0006	pyr[m] + coa[m] + nad[m] -> accoa[m] + co2[m] + nadh[m]	1.25703	1.25113	1.26338	1.26259	1.25581	1.25403	1.25581	1.25403	1.25581	1.25403	1.25852	1.25674	1.25852	1.25674	1.26418	1.2624
GL0007	glc[c] + atp[c] -> g6p[c] + adp[c] + h[c]	1	1.12196	1	1.04624	1	1	1	1	1	1	1	1	1	1	1	1
GL0008	man[c] + atp[c] -> man6p[c] + adp[c] + h[c]	0	0	0	0	0	0	0	0	0	0	0	0	0	0	0	0
GL0009	fru[c] + atp[c] -> f6p[c] + adp[c] + h[c]	0	0.00313922	0	0.00160921	0	0.000837791	0	0.000837791	0	0.000837791	0	0.000838137	0	0.000838137	0	0.000837791
GL0010	f6p[c] + atp[c] -> fdp[c] + adp[c] + h[c]	0.762003	0.756698	0.762003	0.760627	0.761997	0.76273	0.761997	0.76273	0.761997	0.76273	0.761994	0.762728	0.761994	0.762728	0.761997	0.76273
GL0011	pep[c] + adp[c] + h[c] -> pyr[c] + atp[c]	0.00588975	0	0.00191757	0	0.0017205	0	0.0017205	0	0.0017205	0	0.00171914	0	0.00171914	0	0.0017205	0
GL0012	fdp[c] + h2o[c] -> f6p[c] + pi[c]	0	0.00936262	0	0.00417972	0	0.00365984	0	0.00365984	0	0.00365984	0	0.00365805	0	0.00365805	0	0.00365984
GL0013	oaa[c] + atp[c] -> pep[c] + adp[c] + co2[c]	0	0.000799144	0	0.000588145	0	0.00147173	0	0.00147173	0	0.00147173	0	0.00147147	0	0.00147147	0	0.00147173
GL0014	fdp[c] <=> t3p2[c] + ga3p[c]	0.762003	0.747336	0.762003	0.756447	0.761997	0.75907	0.761997	0.75907	0.761997	0.75907	0.761994	0.75907	0.761994	0.75907	0.761997	0.75907
GL0015	f1p[c] <=> t3p2[c] + glyal[c]	0	0	0	0	0	0	0	0	0	0	0	0	0	0	0	0
GL0016	2pg[c] <=> pep[c] + h2o[c]	1.43934	1.42763	1.43299	1.42958	1.44042	1.43576	1.44042	1.43576	1.44042	1.43576	1.4377	1.43304	1.4377	1.43304	1.43205	1.42739
GL0017	udpglac[c] <=> udpglc[c]	-0.00028385	-0.000753085	-0.00028385	-0.000603295	-0.00028385	-0.0005677	-0.00028385	-0.0005677	-0.00028385	-0.0005677	-0.00028385	-0.0005677	-0.00028385	-0.0005677	-0.00028385	-0.0005677
GL0018	t3p2[c] <=> ga3p[c]	0.848048	0.84104	999.253	999.25	999.253	999.251	999.253	999.251	999.253	999.251	0.77492	0.773495	0.77492	0.773495	999.253	999.251
GL0019	g6p[c] <=> f6p[c]	0.848652	0.814763	0.848652	0.834518	0.848652	0.845218	0.848652	0.845218	0.848652	0.845218	0.848652	0.845218	0.848652	0.845218	0.848652	0.845218
GL0020	3pg[c] <=> 2pg[c]	1.43934	1.42763	1.43299	1.42958	1.44042	1.43576	1.44042	1.43576	1.44042	1.43576	1.4377	1.43304	1.4377	1.43304	1.43205	1.42739
GL0021	g6p[c] <=> g1p[c]	0.149814	0.29963	0.149814	0.20644	0.149814	0.153261	0.149814	0.153261	0.149814	0.153261	0.149814	0.153261	0.149814	0.153261	0.149814	0.153261
GL0022	ac[c] + coa[c] + atp[c] -> accoa[c] + amp[c] + ppi[c]	0.00194316	0	0.00194316	0	0.00195111	0.00140477	0.00195111	0.00140477	0.00195111	0.00140477	0.00195694	0.00140799	0.00195694	0.00140799	0.00195111	0.00140477
GL0023	ac[m] + coa[m] + atp[m] -> accoa[m] + amp[m] + ppi[m]	0	0	0	0	0	0.00052694	0	0.00052694	0	0.00052694	0	0.000525552	0	0.000525552	0	0.00052694
GL0024	adp[c] + 13pdg[c] <=> atp[c] + 3pg[c]	1.59529	1.58183	1000	999.995	1000	999.996	1000	999.996	1000	999.996	1.52216	1.51787	1.52216	1.51787	1000	999.996
GL0025	udpglc[c] + fru[c] <=> suc[c] + udp[c] + h[c]	0.00287157	0.0708397	0.00287157	0.0301964	0.00287157	0.0028468	0.00287157	0.0028468	0.00287157	0.0028468	0.00287157	0.0028468	0.00287157	0.0028468	0.00287157	0.0028468
GL0026	acal[m] + nadh[m] + h[m] <=> eth[m] + nad[m]	4.44405	4.44224	4.43766	4.43669	4.45698	4.45726	4.45698	4.45726	4.45698	4.45726	-1.16773	-1.16744	-1.16773	-1.16744	-1.19115	-1.19086
GL0027	mal[c] + nad[c] -> pyr[c] + co2[c] + nadh[c]	0	0	0	0	0	0.00169004	0	0.00169004	0	0.00169004	0	0.00168887	0	0.00168887	0	0.00169004
GL0028	mal[m] + nad[m] -> pyr[m] + co2[m] + nadh[m]	0	0	0	0	0	0.000352946	0	0.000352946	0	0.000352946	0	0.000352239	0	0.000352239	0	0.000352946
GL0029	icit[m] + nad[m] <=> akg[m] + co2[m] + nadh[m]	1.09913	1.09884	1.09277	1.09387	1.10034	1.10042	1.10034	1.10042	1.10034	1.10042	1.09763	1.0977	1.09763	1.0977	1.09197	1.09205
GL0030	for[c] + nad[c] -> co2[c] + nadh[c]	0.00197236	0	0.00197262	0	0.00197262	0.00204187	0.00197262	0.00204187	0.00197262	0.00204187	0.00197236	0.00204188	0.00197236	0.00204188	0.00197262	0.00204187
GL0031	mal[m] + nad[m] <=> oaa[m] + h[m] + nadh[m]	1.08684	1.08703	1.09319	1.09352	1.08563	1.0859	1.08563	1.0859	1.08563	1.0859	1.08835	1.08862	1.08835	1.08862	1.094	1.09426
GL0032	akg[m] + coa[m] + nad[m] -> succoa[m] + nadh[m] + co2[m]	1.04703	1.04729	1.04068	1.04158	1.04824	1.04914	1.04824	1.04914	1.04824	1.04914	1.04553	1.04643	1.04553	1.04643	1.03988	1.04078
GL0033	fadh2[m] + q[m] -> qh2[m] + fad[m]	0.00245339	0.00296023	0.00286894	0.00300875	0	0.000208772	0	0.000208772	0	0.000208772	0.00309205	0.00330033	0.00309205	0.00330033	0	0.000208772
GL0034	succ[m] + q[m] <=> qh2[m] + fum[m]	1.05907	1.06087	1.0523	1.05304	1.06273	1.06399	1.06273	1.06399	1.06273	1.06399	1.05693	1.05819	1.05693	1.05819	1.05437	1.05562
GL0035	accoa[c] + h2o[c] + oaa[c] -> cit[c] + coa[c] + h[c]	0.0266044	0.0290688	0.0202548	0.0219671	0.0278133	0.0297031	0.0278133	0.0297031	0.0278133	0.0297031	0.0250991	0.0269885	0.0250991	0.0269885	0.0194465	0.0213363
GL0036	atp[c] + cit[c] + coa[c] -> adp[c] + pi[c] + accoa[c] + oaa[c]	0	0.00159392	0	0.00109154	0	0.00250263	0	0.00250263	0	0.00250263	0	0.00250328	0	0.00250328	0	0.00250263
GL0037	accoa[m] + h2o[m] + oaa[m] -> cit[m] + coa[m] + h[m]	1.07674	1.07708	1.07674	1.07719	1.07674	1.07779	1.07674	1.07779	1.07674	1.07779	1.07674	1.07779	1.07674	1.07779	1.07674	1.07779
GL0038	accoa[m] + akg[m] + h2o[m] -> hcit[m] + coa[m] + h[m]	0.00673399	0.00602057	0.00673399	0.00628319	0.00673399	0.00673568	0.00673399	0.00673568	0.00673399	0.00673568	0.00673399	0.00673576	0.00673399	0.00673576	0.00673399	0.00673568
GL0039	fgt[c] + h2o[c] <=> gsh[c] + for[c] + h[c]	0	0	0	0	0	0	0	0	0	0	0	0	0	0	0	0
GL0040	fum[m] + h2o[m] <=> mal[m]	1.08779	1.09026	1.08144	1.08254	1.089	1.09137	1.089	1.09137	1.089	1.09137	1.08629	1.08866	1.08629	1.08866	1.08064	1.083
GL0041	cit[m] <=> icit[m]	1.09913	1.10052	1.09277	1.09396	1.10034	1.10081	1.10034	1.10081	1.10034	1.10081	1.09763	1.0981	1.09763	1.0981	1.09197	1.09244
GL0042	succ[m] + atp[m] + coa[m] <=> succoa[m] + adp[m] + pi[m]	-1.03978	-1.03907	-1.03343	-1.03436	-1.04099	-1.04154	-1.04099	-1.04154	-1.04099	-1.04154	-1.03828	-1.03883	-1.03828	-1.03883	-1.03262	-1.03318
GL0043	pyr[c] + atp[c] + hco3[c] -> oaa[c] + adp[c] + h[c] + pi[c]	0.0782693	0.0840787	0.0655704	0.0683998	0.0806875	0.0828402	0.0806875	0.0828402	0.0806875	0.0828402	0.0752588	0.0774109	0.0752588	0.0774109	0.0639539	0.0661066
GL0044	pyr[m] + atp[m] + hco3[m] -> oaa[m] + adp[m] + h[m] + pi[m]	0	0.000409359	0	0	0	0	0	0	0	0	0	0	0	0	0	0
GL0045	h2o[c] + oaa[c] -> h[c] + ac[c] + oa[c]	0.00191792	0.00183615	0.00191792	0.00186625	0.00191792	0.00190138	0.00191792	0.00190138	0.00191792	0.00190138	0.00191792	0.00190138	0.00191792	0.00190138	0.00191792	0.00190138
GL0046	d6pgc[c] + nadp[c] -> rl5p[c] + co2[c] + nadph[c]	0	0	0	0	0	0	0	0	0	0	0	0	0	0	0	0
GL0047	g6p[c] + nadp[c] -> d6pgl[c] + h[c] + nadph[c]	0	0	0	0	0	0	0	0	0	0	0	0	0	0	0	0
GL0048	ga3p[c] + s7p[c] <=> e4p[c] + f6p[c]	-0.00832472	4.93625e-05	-0.00832481	-0.00480524	-0.00832746	-0.00822425	-0.00832746	-0.00822425	-0.00832746	-0.00822425	-0.00832931	-0.00822424	-0.00832931	-0.00822424	-0.00832746	-0.00822425
GL0049	glca[c] + atp[c] -> d6pgc[c] + adp[c] + h[c]	0	0.00202916	0	0.00140194	0	0.00219617	0	0.00219617	0	0.00219617	0	0.00219633	0	0.00219633	0	0.00219617
GL0050	rib[c] + atp[c] -> r5p[c] + adp[c] + h[c]	0	0.00135331	0	0.000934965	0	0.00223047	0	0.00223047	0	0.00223047	0	0.00223077	0	0.00223077	0	0.00223047
GL0051	r5p[c] + atp[c] <=> prpp[c] + amp[c] + h[c]	0.024933	0.023444	0.0249333	0.0239922	0.0249333	0.0261644	0.0249333	0.0261644	0.0249333	0.0261644	0.024933	0.0261648	0.024933	0.0261648	0.0249333	0.0261644
GL0052	glact[c] + h2o[c] -> glca[c] + h[c]	0	0	0	0	0	0	0	0	0	0	0	0	0	0	0	0
GL0053	d6pgl[c] + h2o[c] -> d6pgc[c] + h[c]	0	0	0	0	0	0	0	0	0	0	0	0	0	0	0	0
GL0054	xul5p[c] + pi[c] -> acpi[c] + ga3p[c] + h2o[c]	0	0	0	0	0	0	0	0	0	0	0	0	0	0	0	0
GL0055	f6p[c] + pi[c] -> acpi[c] + e4p[c] + h2o[c]	0	0	0	0	7.95428e-06	0	7.95428e-06	0	7.95428e-06	0	1.37811e-05	0	1.37811e-05	0	7.95428e-06	0
GL0056	rl5p[c] <=> xul5p[c]	-0.0166494	-0.0188571	-0.0166496	-0.0173427	-0.016647	-0.0164485	-0.016647	-0.0164485	-0.016647	-0.0164485	-0.0166448	-0.0164485	-0.0166448	-0.0164485	-0.016647	-0.0164485
GL0057	rl5p[c] <=> r5p[c]	0.0166335	0.0235175	0.0166337	0.0192115	0.016631	0.0164327	0.016631	0.0164327	0.016631	0.0164327	0.0166289	0.0164327	0.0166289	0.0164327	0.016631	0.0164327
GL0058	r1p[c] <=> r5p[c]	-2.52358e-05	-0.00137747	-2.52358e-05	-0.000959521	-2.52358e-05	-0.000722999	-2.52358e-05	-0.000722999	-2.52358e-05	-0.000722999	-2.52358e-05	-0.000722905	-2.52358e-05	-0.000722905	-2.52358e-05	-0.000722999
GL0059	fulp[c] <=> ladhde[c] + t3p2[c]	0	0	0	0	0	0	0	0	0	0	0	0	0	0	0	0
GL0060	r5p[m] + xul5p[m] <=> ga3p[m] + s7p[m]	0	0	0	0	0	0	0	0	0	0	0	0	0	0	0	0
GL0061	r5p[c] + xul5p[c] <=> ga3p[c] + s7p[c]	-0.00832472	4.93625e-05	-0.00832481	-0.00480524	-0.00832746	-0.00822425	-0.00832746	-0.00822425	-0.00832746	-0.00822425	-0.00832931	-0.00822424	-0.00832931	-0.00822424	-0.00832746	-0.00822425
GL0062	e4p[m] + xul5p[m] <=> ga3p[m] + f6p[m]	0	0	0	0	0	0	0	0	0	0	0	0	0	0	0	0
GL0063	e4p[c] + xul5p[c] <=> ga3p[c] + f6p[c]	-0.00832472	4.93625e-05	-0.00832481	-0.00480524	-0.00831951	-0.00822425	-0.00831951	-0.00822425	-0.00831951	-0.00822425	-0.00831553	-0.00822424	-0.00831553	-0.00822424	-0.00831951	-0.00822425
GL0064	atp[c] + rl[c] -> h[c] + adp[c] + rl5p[c]	0	0.00467563	0	0.00188431	0	0	0	0	0	0	0	0	0	0	0	0
GL0065	xol[c] + nad[c] <=> xul[c] + nadh[c] + h[c]	0	0.0236315	0	0.00961653	0	0	0	0	0	0	0	0	0	0	0	0
GL0066	udpglc[c] + h2o[c] + 2 nad[c] <=> udpga[c] + 2 nadh[c] + 3 h[c]	8e-06	0.0236527	8e-06	0.00963353	8e-06	1.6e-05	8e-06	1.6e-05	8e-06	1.6e-05	8e-06	1.6e-05	8e-06	1.6e-05	8e-06	1.6e-05
GL0067	aol[c] + nad[c] <=> rl[c] + nadh[c] + h[c]	0	0.00467563	0	0.00188431	0	0	0	0	0	0	0	0	0	0	0	0
GL0068	xul[c] + nadph[c] + h[c] <=> aol[c] + nadp[c]	0	0.00467563	0	0.00188431	0	0	0	0	0	0	0	0	0	0	0	0
GL0069	xyl[c] + nadh[c] + h[c] -> xol[c] + nad[c]	0	0.015384	0	0.00619444	0	0	0	0	0	0	0	0	0	0	0	0
GL0070	xyl[c] + nadph[c] + h[c] -> xol[c] + nadp[c]	0	0.00824742	0	0.00342208	0	0	0	0	0	0	0	0	0	0	0	0
GL0071	xul[c] + atp[c] -> xul5p[c] + adp[c] + h[c]	0	0.0189558	0	0.00773222	0	0	0	0	0	0	0	0	0	0	0	0
GL0072	g1p[c] + h[c] + utp[c] -> udpglc[c] + ppi[c]	0.149975	0.299624	0.149959	0.299625	0.149812	0.153256	0.149812	0.153256	0.149812	0.153256	0.149812	0.153256	0.149812	0.153256	0.149812	0.153256
GL0073	ribol[c] + nadp[c] -> rl[c] + nadph[c] + h[c]	0	0	0	0	0	0	0	0	0	0	0	0	0	0	0	0
GL0074	guln[c] + nadp[c] <=> ga[c] + nadph[c] + h[c]	0	0	0	0	0	0	0	0	0	0	0	0	0	0	0	0
GL0075	xol[c] + nadp[c] <=> lxul[c] + nadph[c] + h[c]	0	0	0	0	0	0	0	0	0	0	0	0	0	0	0	0
GL0076	lxul[c] + nadh[c] + h[c] <=> laol[c] + nad[c]	0	0	0	0	0	0	0	0	0	0	0	0	0	0	0	0
GL0077	laol[c] + nad[c] <=> ara[c] + nadp[c] + h[c]	0	0	0	0	0	0	0	0	0	0	0	0	0	0	0	0
GL0078	ara[c] + atp[c] -> ara1p[c] + adp[c] + h[c]	0	0	0	0	0	0	0	0	0	0	0	0	0	0	0	0
GL0079	fuc[c] <=> ful[c]	0	0	0	0	0	0	0	0	0	0	0	0	0	0	0	0
GL0080	ful[c] + atp[c] -> adp[c] + fulp[c] + h[c]	0	0	0	0	0	0	0	0	0	0	0	0	0	0	0	0
GL0081	ara1p[c] + utp[c] + h[c] -> udpara[c] + ppi[c]	0	0	0	0	0	0	0	0	0	0	0	0	0	0	0	0
GL0082	rmf[c] + nad[c] -> rml[c] + nadh[c] + h[c]	0	0	0	0	0	0	0	0	0	0	0	0	0	0	0	0
GL0083	rml[c] + h2o[c] -> rmna[c]	0	0	0	0	0	0	0	0	0	0	0	0	0	0	0	0
GL0084	rmna[c] + h2o[c] -> kdr[c] + h[c]	0	0	0	0	0	0	0	0	0	0	0	0	0	0	0	0
GL0085	kdr[c] -> pyr[c] + ladhde[c]	0	0	0	0	0	0	0	0	0	0	0	0	0	0	0	0
GL0086	rmn[c] <=> rmf[c]	0	0	0	0	0	0	0	0	0	0	0	0	0	0	0	0
GL0087	dtdpoglc[c] -> dtdprmn[c]	2.55e-06	6.76543e-06	2.55e-06	5.41977e-06	2.55e-06	5.1e-06	2.55e-06	5.1e-06	2.55e-06	5.1e-06	2.55e-06	5.1e-06	2.55e-06	5.1e-06	2.55e-06	5.1e-06
GL0088	dtdpglc[c] -> dtdpoglc[c] + h2o[c]	2.55e-06	6.76543e-06	2.55e-06	5.41977e-06	2.55e-06	5.1e-06	2.55e-06	5.1e-06	2.55e-06	5.1e-06	2.55e-06	5.1e-06	2.55e-06	5.1e-06	2.55e-06	5.1e-06
GL0089	h[c] + dttp[c] + g1p[c] <=> ppi[c] + dtdpglc[c]	2.55e-06	6.76543e-06	2.55e-06	5.41977e-06	2.55e-06	5.1e-06	2.55e-06	5.1e-06	2.55e-06	5.1e-06	2.55e-06	5.1e-06	2.55e-06	5.1e-06	2.55e-06	5.1e-06
GL0090	mnt[c] + nadp[c] -> fru[c] + nadph[c] + h[c]	0.00287157	0.00588837	0.00287157	0.00440342	0.00287157	0.00368459	0.00287157	0.00368459	0.00287157	0.00368459	0.00287157	0.00368493	0.00287157	0.00368493	0.00287157	0.00368459
GL0091	sot[c] + nad[c] -> fru[c] + h[c] + nadh[c]	0	0	0	0	0	0	0	0	0	0	0	0	0	0	0	0
GL0092	mnt1p[c] + nad[c] <=> f6p[c] + nadh[c] + h[c]	-0.0145371	-0.0170566	-0.0145371	-0.0157547	-0.0145371	-0.0152495	-0.0145371	-0.0152495	-0.0145371	-0.0152495	-0.0145371	-0.0152499	-0.0145371	-0.0152499	-0.0145371	-0.0152495
GL0093	gdpddm[c] + nadph[c] + h[c] -> gdpfuc[c] + nadp[c]	1.515e-05	4.01946e-05	1.515e-05	3.21998e-05	1.515e-05	3.03e-05	1.515e-05	3.03e-05	1.515e-05	3.03e-05	1.515e-05	3.03e-05	1.515e-05	3.03e-05	1.515e-05	3.03e-05
GL0094	f6p[c] + atp[c] -> f26p[c] + adp[c] + h[c]	0	0	0	0	0	0	0	0	0	0	0	0	0	0	0	0
GL0095	man1p[c] + gtp[c] + h[c] -> gdpman[c] + ppi[c]	0.0229109	0.0224446	0.0229109	0.0226406	0.0229109	0.0230169	0.0229109	0.0230169	0.0229109	0.0230169	0.0229109	0.0230169	0.0229109	0.0230169	0.0229109	0.0230169
GL0096	f26p[c] + adp[c] + h[c] -> f6p[c] + atp[c]	0	0	0	0	0	0	0	0	0	0	0	0	0	0	0	0
GL0097	gdpman[c] -> gdpddm[c] + h2o[c]	1.515e-05	4.01946e-05	1.515e-05	3.21998e-05	1.515e-05	3.03e-05	1.515e-05	3.03e-05	1.515e-05	3.03e-05	1.515e-05	3.03e-05	1.515e-05	3.03e-05	1.515e-05	3.03e-05
GL0098	man6p[c] <=> f6p[c]	-0.0229109	-0.0224446	-0.0229109	-0.0226406	-0.0229109	-0.0230169	-0.0229109	-0.0230169	-0.0229109	-0.0230169	-0.0229109	-0.0230169	-0.0229109	-0.0230169	-0.0229109	-0.0230169
GL0099	man1p[c] <=> man6p[c]	-0.0229109	-0.0224446	-0.0229109	-0.0226406	-0.0229109	-0.0230169	-0.0229109	-0.0230169	-0.0229109	-0.0230169	-0.0229109	-0.0230169	-0.0229109	-0.0230169	-0.0229109	-0.0230169
GL0100	ladhde[c] + nad[c] + h2o[c] <=> llac[c] + 2 h[c] + nadh[c]	0	0	0	0	0	0	0	0	0	0	0	0	0	0	0	0
GL0101	atp[c] + fuc[c] -> adp[c] + fuc1p[c]	0	0	0	0	0	0	0	0	0	0	0	0	0	0	0	0
GL0102	gtp[c] + fuc1p[c] <=> ppi[c] + gdpfuc[c]	0	0	0	0	0	0	0	0	0	0	0	0	0	0	0	0
GL0103	h2o[c] + mnt1p[c] -> pi[c] + mnt[c]	0.0145371	0.0170566	0.0145371	0.0157547	0.0145371	0.0152495	0.0145371	0.0152495	0.0145371	0.0152495	0.0145371	0.0152499	0.0145371	0.0152499	0.0145371	0.0152495
GL0104	glac[c] + o2[c] + h2o[c] -> dgla[c] + h2o2[c] + h[c]	0	0	0	0	0	0	0	0	0	0	0	0	0	0	0	0
GL0105	glac[c] + atp[c] -> gal1p[c] + adp[c] + h[c]	0	0	0	0	0	0	0	0	0	0	0	0	0	0	0	0
GL0106	mlt[e] + h2o[e] -> 2 glc[e]	0	0	0	0	0	0	0	0	0	0	0	0	0	0	0	0
GL0107	meli[e] + h2o[e] -> glac[e] + glc[e]	0	0	0	0	0	0	0	0	0	0	0	0	0	0	0	0
GL0108	epm[e] + h2o[e] <=> man[e] + glac[e]	0	0	0	0	0	0	0	0	0	0	0	0	0	0	0	0
GL0109	melt[e] + h2o[e] <=> sot[e] + glac[e]	0	0	0	0	0	0	0	0	0	0	0	0	0	0	0	0
GL0110	mann[e] + h2o[e] <=> glac[e] + meli[e]	0	0	0	0	0	0	0	0	0	0	0	0	0	0	0	0
GL0111	glacl[e] + h2o[e] <=> ins[e] + glac[e]	0	0	0	0	0	0	0	0	0	0	0	0	0	0	0	0
GL0112	glacgl[e] + h2o[e] <=> glac[e] + gl[e]	0	0	0	0	0	0	0	0	0	0	0	0	0	0	0	0
GL0113	raff[e] + h2o[e] -> meli[e] + fru[e]	0	0	0	0	0	0	0	0	0	0	0	0	0	0	0	0
GL0114	stac[e] + h2o[e] -> mann[e] + fru[e]	0	0	0	0	0	0	0	0	0	0	0	0	0	0	0	0
GL0115	dgla[c] -> ddgla[c] + h2o[c]	0	0	0	0	0	0	0	0	0	0	0	0	0	0	0	0
GL0116	h2o[c] + lact[c] -> glc[c] + glac[c]	0	0	0	0	0	0	0	0	0	0	0	0	0	0	0	0
GL0117	gal1p[c] + udpglc[c] <=> g1p[c] + udpglac[c]	0	0	0	0	0	0	0	0	0	0	0	0	0	0	0	0
GL0118	glycogen[c] + pi[c] -> g1p[c]	0.000163645	0	0.000147161	0.0931911	0	0	0	0	0	0	0	0	0	0	0	0
GL0119	pi[c] + mltose[c] -> g1p[c] + mltiose[c]	0	0	0	0	0	0	0	0	0	0	0	0	0	0	0	0
GL0120	dolmanp[c] -> dolp[c] + mannan[c] + h[c]	0	0	0	0	0	0	0	0	0	0	0	0	0	0	0	0
GL0121	mannan[c] + h2o[c] -> man[c]	0	0	0	0	0	0	0	0	0	0	0	0	0	0	0	0
GL0122	udpglc[c] -> glycogen[c] + h[c] + udp[c]	0	0.0168625	0	0.0617449	0	0	0	0	0	0	0	0	0	0	0	0
GL0123	udpglc[c] -> 14glucan[c] + udp[c] + h[c]	0.0318359	0.039592	0.0318194	0.0622653	0.0316723	0.031399	0.0316723	0.031399	0.0316723	0.031399	0.0316723	0.031399	0.0316723	0.031399	0.0316723	0.031399
GL0124	g6p[c] + udpglc[c] -> tre6p[c] + udp[c] + h[c]	0.00147563	0.00750799	0.00147563	0.00522587	0.00147563	0.0014629	0.00147563	0.0014629	0.00147563	0.0014629	0.00147563	0.0014629	0.00147563	0.0014629	0.00147563	0.0014629
GL0125	14glucan[c] -> glycogen[c]	0.000163645	0.00927005	0.000147161	0.0314462	0	0	0	0	0	0	0	0	0	0	0	0
GL0126	mltiose[c] + mlt[c] <=> glc[c] + mltose[c]	0	0	0	0	0	0	0	0	0	0	0	0	0	0	0	0
GL0127	udpglc[c] -> 13glucan[c] + h[c] + udp[c]	0.109096	0.12873	0.109096	0.120594	0.109096	0.108155	0.109096	0.108155	0.109096	0.108155	0.109096	0.108155	0.109096	0.108155	0.109096	0.108155
GL0128	udpxyl[c] -> udp[c] + xylan[c] + h[c]	0	0.0236315	0	0.00961653	0	0	0	0	0	0	0	0	0	0	0	0
GL0129	tre6p[c] + h2o[c] <=> tre[c] + pi[c]	0.00147563	0.00750799	0.00147563	0.00522587	0.00147563	0.0014629	0.00147563	0.0014629	0.00147563	0.0014629	0.00147563	0.0014629	0.00147563	0.0014629	0.00147563	0.0014629
GL0130	star[c] -> dex[c] + starr[c]	0	0	0	0	0	0	0	0	0	0	0	0	0	0	0	0
GL0131	h2o[c] + suc[c] -> glc[c] + fru[c]	0	0.0680906	0	0.0274022	0	0	0	0	0	0	0	0	0	0	0	0
GL0132	mlt[c] + h2o[c] -> 2 glc[c]	0	0	0	0	0	0	0	0	0	0	0	0	0	0	0	0
GL0133	cellob[e] + h2o[e] -> 2 glc[e]	0	0	0	0	0	0	0	0	0	0	0	0	0	0	0	0
GL0134	cellob[c] + h2o[c] -> 2 glc[c]	0	0	0	0	0	0	0	0	0	0	0	0	0	0	0	0
GL0135	suc6p[e] + h2o[e] -> fru[e] + g6p[e]	0	0	0	0	0	0	0	0	0	0	0	0	0	0	0	0
GL0136	h2o[c] + tre[c] -> 2 glc[c]	0	0.00609527	0	0.00378999	0	0	0	0	0	0	0	0	0	0	0	0
GL0137	glycogen[e] + h2o[e] -> glc[e]	0	0.0212999	0	0	0	0	0	0	0	0	0	0	0	0	0	0
GL0138	4 h2o[c] + dex[c] -> 4 glc[c]	0	0	0	0	0	0	0	0	0	0	0	0	0	0	0	0
GL0139	h2o[c] + star[c] -> glc[c] + 7 14glucan[c]	0	0	0	0	0	0	0	0	0	0	0	0	0	0	0	0
GL0140	xylan[c] + h2o[c] -> xyl[c]	0	0.0236315	0	0.00961653	0	0	0	0	0	0	0	0	0	0	0	0
GL0141	13glucan[e] + h2o[e] -> glc[e]	0	0.0203761	0	0.0112583	0	0	0	0	0	0	0	0	0	0	0	0
GL0142	6 cellu[e] + 3 h2o[e] -> cellob[e] + glc[e] + cellot[e]	0	0	0	0	0	0	0	0	0	0	0	0	0	0	0	0
GL0143	udpga[c] + h[c] -> udpxyl[c] + co2[c]	8e-06	0.0236527	8e-06	0.00963353	8e-06	1.6e-05	8e-06	1.6e-05	8e-06	1.6e-05	8e-06	1.6e-05	8e-06	1.6e-05	8e-06	1.6e-05
GL0144	udpxyl[c] <=> udpara[c]	2e-06	5.30622e-06	2e-06	4.2508e-06	2e-06	4e-06	2e-06	4e-06	2e-06	4e-06	2e-06	4e-06	2e-06	4e-06	2e-06	4e-06
GL0145	glcnt[c] + accoa[c] -> nag[c] + coa[c]	0	0	0	0	0	0	0	0	0	0	0	0	0	0	0	0
GL0146	ga6p[c] + accoa[c] <=> naga6p[c] + coa[c] + h[c]	0.0325515	0.0311638	0.0325515	0.0316746	0.0325515	0.032276	0.0325515	0.032276	0.0325515	0.032276	0.0325515	0.0322779	0.0325515	0.0322779	0.0325515	0.032276
GL0147	udpnag[c] -> chit[c] + h[c] + udp[c]	0.0325515	0.0311638	0.0325515	0.0316746	0.0325515	0.0322707	0.0325515	0.0322707	0.0325515	0.0322707	0.0325515	0.0322707	0.0325515	0.0322707	0.0325515	0.0322707
GL0148	pep[c] + udpnag[c] -> udpnacg[c] + pi[c]	0	0	0	0	0	0	0	0	0	0	0	0	0	0	0	0
GL0149	gln[c] + f6p[c] -> glu[c] + ga6p[c]	0.0325515	0.0325657	0.0325515	0.0326145	0.0325515	0.0328981	0.0325515	0.0328981	0.0325515	0.0328981	0.0325515	0.032898	0.0325515	0.032898	0.0325515	0.0328981
GL0150	naga1p[c] + h[c] + utp[c] <=> udpnag[c] + ppi[c]	0.0325515	0.0311638	0.0325515	0.0316746	0.0325515	0.0322707	0.0325515	0.0322707	0.0325515	0.0322707	0.0325515	0.0322707	0.0325515	0.0322707	0.0325515	0.0322707
GL0151	2 chit[e] + h2o[e] -> chib[e]	0	0	0	0	0	0	0	0	0	0	0	0	0	0	0	0
GL0152	chit[e] + h2o[e] -> nag[e]	0	0	0	0	0	0	0	0	0	0	0	0	0	0	0	0
GL0153	chib[e] + h2o[e] -> 2 nag[e]	0	0	0	0	0	0	0	0	0	0	0	0	0	0	0	0
GL0154	naga6p[c] + h2o[c] -> ga6p[c] + ac[c]	0	0	0	0	0	5.30978e-06	0	5.30978e-06	0	5.30978e-06	0	7.14788e-06	0	7.14788e-06	0	5.30978e-06
GL0155	chit[c] + h2o[c] -> chito[c] + ac[c] + h[c]	0	0	0	0	0	0	0	0	0	0	0	0	0	0	0	0
GL0156	chit[e] + h2o[e] -> chito[e] + ac[e] + h[e]	0	0	0	0	0	0	0	0	0	0	0	0	0	0	0	0
GL0157	ga6p[c] + h2o[c] -> f6p[c] + nh3[c]	0	0.00140192	0	0.000939863	0	0.00062738	0	0.00062738	0	0.00062738	0	0.000627315	0	0.000627315	0	0.00062738
GL0158	naga1p[c] <=> naga6p[c]	-0.0325515	-0.0311638	-0.0325515	-0.0316746	-0.0325515	-0.0322707	-0.0325515	-0.0322707	-0.0325515	-0.0322707	-0.0325515	-0.0322707	-0.0325515	-0.0322707	-0.0325515	-0.0322707
GL0159	abn[e] + h2o[e] -> ara[e]	0	0	0	0	0	0	0	0	0	0	0	0	0	0	0	0
GL0160	ladhde[c] + nadp[c] <=> mthgxl[c] + nadph[c] + h[c]	0	0	0	0	0	0	0	0	0	0	0	0	0	0	0	0
GL0161	dlald[c] + nad[c] <=> mthgxl[c] + nadh[c] + h[c]	0	0	0	0	0	0	0	0	0	0	0	0	0	0	0	0
GL0162	mal[m] + nadp[m] -> pyr[m] + co2[m] + nadph[m]	0	0	0	0	0	0.000302814	0	0.000302814	0	0.000302814	0	0.000302491	0	0.000302491	0	0.000302814
GL0163	2 feri[m] + llac[m] -> 2 fero[m] + pyr[m] + 2 h[m]	0	0	0	0	0	0	0	0	0	0	0	0	0	0	0	0
GL0164	2 feri[m] + dlac[m] -> 2 fero[m] + pyr[m] + 2 h[m]	0	0	0	0	0	0	0	0	0	0	0	0	0	0	0	0
GL0165	aaccoa[m] + coa[m] <=> 2 accoa[m]	0.0072559	0.00822529	0.00725564	0.00721435	0.00725564	0.00774835	0.00725564	0.00774835	0.00725564	0.00774835	0.0072559	0.00774862	0.0072559	0.00774862	0.00725564	0.00774835
GL0166	omval[c] + accoa[c] + h2o[c] -> ippmal[c] + coa[c] + h[c]	0.0144947	0.0134504	0.0144947	0.0138348	0.0144947	0.0144338	0.0144947	0.0144338	0.0144947	0.0144338	0.0144947	0.014434	0.0144947	0.014434	0.0144947	0.0144338
GL0167	accoa[m] + glx[m] + h2o[m] -> mal[m] + coa[m] + h[m]	0.00241768	0	0.0151171	0.0142528	0	0.000214457	0	0.000214457	0	0.000214457	0.00542822	0.00564225	0.00542822	0.00564225	0.0167336	0.0169481
GL0168	ac[c] + atp[c] -> acpi[c] + adp[c]	0	0.00202916	0	0.00140194	0	0.00220015	0	0.00220015	0	0.00220015	0	0.00220322	0	0.00220322	0	0.00220015
GL0169	acpi[c] + h2o[c] -> ac[c] + pi[c] + h[c]	0	0.00202916	0	0.00140194	7.95428e-06	0.00220015	7.95428e-06	0.00220015	7.95428e-06	0.00220015	1.37811e-05	0.00220322	1.37811e-05	0.00220322	7.95428e-06	0.00220015
GL0170	pyr[c] + h[c] -> acal[c] + co2[c]	0.0115155	0.00327657	0.0115155	0.00804622	0.0115155	0.0111953	0.0115155	0.0111953	0.0115155	0.0111953	0.0115155	0.0111942	0.0115155	0.0111942	0.0115155	0.0111953
GL0171	gsh[c] + mthgxl[c] <=> lgt[c]	0	0	0	0	0	0	0	0	0	0	0	0	0	0	0	0
GL0172	accoa[c] + atp[c] + hco3[c] -> malcoa[c] + adp[c] + h[c] + pi[c]	0.00128113	0	0.00061356	0	0.00058152	0	0.00058152	0	0.00058152	0	0.00058157	0	0.00058157	0	0.10083	0.100249
GL0173	accoa[c] + cccp[c] -> malcoa[c] + bccp[c]	0.0998401	0.0991996	0.100508	0.100201	0.10054	0.100249	0.10054	0.100249	0.10054	0.100249	0.10054	0.100249	0.10054	0.100249	0.00029076	0
GL0174	2 h2o2[m] -> o2[m] + 2 h2o[m]	0	0.0012553	0	0.000827115	0	0	0	0	0	0	0	0	0	0	0	0
GL0175	glx[c] + coa[c] + nadp[c] <=> oacoa[c] + nadph[c] + h[c]	0	0	0	0	0	0	0	0	0	0	0	0	0	0	0	0
GL0176	frmd[c] + h2o[c] -> for[c] + nh3[c]	0.00106387	0.00144484	0.00106387	0.000410518	0.00106387	0.00114095	0.00106387	0.00114095	0.00106387	0.00114095	0.00106387	0.00114096	0.00106387	0.00114096	0.00106387	0.00114095
GL0177	oa[c] + h[c] -> for[c] + co2[c]	0	0	0	0	0	0	0	0	0	0	0	0	0	0	0	0
GL0178	icit[m] -> glx[m] + succ[m]	0	0.00167359	0	9.00419e-05	0	0.000393033	0	0.000393033	0	0.000393033	0	0.000392031	0	0.000392031	0	0.000393033
GL0179	atp[c] + prop[c] + coa[c] <=> amp[c] + ppi[c] + ppcoa[c]	0	0	0	0	0	0	0	0	0	0	0	0	0	0	0	0
GL0180	atp[m] + prop[m] + coa[m] <=> amp[m] + ppi[m] + ppcoa[m]	0	0	0	0	0	0	0	0	0	0	0	0	0	0	0	0
GL0181	atp[c] + prop[c] <=> adp[c] + ppap[c]	0	0	0	0	0	0	0	0	0	0	0	0	0	0	0	0
GL0182	c4hcoa[c] + nadp[c] <=> aaccoa[c] + nadph[c] + h[c]	0	0	0	0	0	0	0	0	0	0	0	0	0	0	0	0
GL0183	dac[m] + nadh[m] + h[m] -> acen[m] + nad[m]	0	0	0	0	0	0	0	0	0	0	0	0	0	0	0	0
GL0184	bu23d[m] + nad[m] <=> acen[m] + nadh[m] + h[m]	0	0	0	0	0	0	0	0	0	0	0	0	0	0	0	0
GL0185	succsal[c] + nadp[c] + h2o[c] -> succ[c] + nadph[c] + 2 h[c]	0	0	0	0	0	0	0	0	0	0	0	0	0	0	0	0
GL0186	succsal[c] + nad[c] + h2o[c] -> succ[c] + nadh[c] + 2 h[c]	0	0	0	0	0	0	0	0	0	0	0	0	0	0	0	0
GL0187	2 pyr[m] + h[m] -> alac[m] + co2[m]	0.0311968	0.0290141	0.0311968	0.0298176	0.0311968	0.0309056	0.0311968	0.0309056	0.0311968	0.0309056	0.0311968	0.0309058	0.0311968	0.0309058	0.0311968	0.0309056
GL0188	aaccoa[c] + accoa[c] + h2o[c] <=> h3mcoa[c] + coa[c] + h[c]	0	0	0	0	0	0	0	0	0	0	0	0	0	0	0	0
GL0189	gaba[m] + akg[m] <=> succsal[m] + glu[m]	0	0	0	0	0	0	0	0	0	0	0	0	0	0	0	0
GL0190	actac[m] + succoa[m] <=> aaccoa[m] + succ[m]	0.0072559	0.00822529	0.00725564	0.00721435	0.00725564	0.00760231	0.00725564	0.00760231	0.00725564	0.00760231	0.0072559	0.00760249	0.0072559	0.00760249	0.00725564	0.00760231
GL0191	h3mcoa[m] -> accoa[m] + actac[m]	0	0	0	0	0	0.000150478	0	0.000150478	0	0.000150478	0	0.000150637	0	0.000150637	0	0.000150478
GL0192	c4hcoa[c] <=> c4dcoa[c] + h2o[c]	0	0	0	0	0	0	0	0	0	0	0	0	0	0	0	0
GL0193	alac[m] + fad[m] + h[m] -> dac[m] + fadh2[m] + co2[m]	0	0	0	0	0	0	0	0	0	0	0	0	0	0	0	0
GL0194	actac[m] + atp[m] + coa[m] -> aaccoa[m] + amp[m] + ppi[m]	0	0	0	0	0	0	0	0	0	0	0	0	0	0	0	0
GL0195	ins[c] + o2[c] -> ga[c] + h2o[c] + h[c]	0	0	0	0	0	0	0	0	0	0	0	0	0	0	0	0
GL0196	pins[c] + atp[c] + h[c] -> pinsp[c] + adp[c]	0	0	0	0	0	0.000156017	0	0.000156017	0	0.000156017	0	0.000155995	0	0.000155995	0	0.000156017
GL0197	pinsp[c] + atp[c] + h[c] -> pyi35bp[c] + adp[c]	0	0	0	0	0	0	0	0	0	0	0	0	0	0	0	0
GL0198	tpi[c] + atp[c] -> tkpi[c] + adp[c] + h[c]	0	0	0	0	0	0	0	0	0	0	0	0	0	0	0	0
GL0199	tkpi[c] + atp[c] -> pkpi[c] + adp[c] + h[c]	0	0	0	0	0	0	0	0	0	0	0	0	0	0	0	0
GL0200	pkpi[c] + atp[c] -> pha[c] + adp[c] + h[c]	0	0.00202916	0	0.00140194	0	0.00219617	0	0.00219617	0	0.00219617	0	0.00219633	0	0.00219633	0	0.00219617
GL0201	pinsp[c] + atp[c] + h[c] -> pins4p[c] + adp[c]	0	0	0	0	0	0.000156017	0	0.000156017	0	0.000156017	0	0.000155995	0	0.000155995	0	0.000156017
GL0202	pins4p[c] + atp[c] + h[c] -> d45pi[c] + adp[c]	0	0.00202916	0	0.00140194	0	0.00227418	0	0.00227418	0	0.00227418	0	0.00227433	0	0.00227433	0	0.00227418
GL0203	mi4p[c] + h2o[c] -> ins[c] + pi[c]	0	0	0	0	0	0.000156017	0	0.000156017	0	0.000156017	0	0.000155995	0	0.000155995	0	0.000156017
GL0204	mi3p[c] + h2o[c] -> ins[c] + pi[c]	5.84408e-05	5.59493e-05	5.84408e-05	5.68664e-05	5.84408e-05	5.79367e-05	5.84408e-05	5.79367e-05	5.84408e-05	5.79367e-05	5.84408e-05	5.79366e-05	5.84408e-05	5.79366e-05	5.84408e-05	5.79367e-05
GL0205	mi1p[c] + h2o[c] -> ins[c] + pi[c]	0.00211715	0	0.00211715	0	0.00211715	0.00130544	0.00211715	0.00130544	0.00211715	0.00130544	0.00211715	0.00130519	0.00211715	0.00130519	0.00211715	0.00130544
GL0206	d45pi[c] + h2o[c] -> pins4p[c] + pi[c] + 2 h[c]	0	0.00202916	0	0.00140194	0	0.00211816	0	0.00211816	0	0.00211816	0	0.00211833	0	0.00211833	0	0.00211816
GL0207	tpi[c] + h2o[c] -> myobispi[c] + pi[c]	0	0	0	0	0	0.000156017	0	0.000156017	0	0.000156017	0	0.000155995	0	0.000155995	0	0.000156017
GL0208	myobispi[c] + h2o[c] -> mi4p[c] + pi[c]	0	0	0	0	0	0.000156017	0	0.000156017	0	0.000156017	0	0.000155995	0	0.000155995	0	0.000156017
GL0209	pha[c] + h2o[c] -> pkpi[c] + pi[c]	0	0.00202916	0	0.00140194	0	0.00219617	0	0.00219617	0	0.00219617	0	0.00219633	0	0.00219633	0	0.00219617
GL0210	d45pi[c] + h2o[c] -> dagly[c] + tpi[c] + h[c]	0	0	0	0	0	0.000156017	0	0.000156017	0	0.000156017	0	0.000155995	0	0.000155995	0	0.000156017
GL0211	pins[c] -> mi1p[c] + dagly[c]	0.00211715	0	0.00211715	0	0.00211715	0.00130544	0.00211715	0.00130544	0.00211715	0.00130544	0.00211715	0.00130519	0.00211715	0.00130519	0.00211715	0.00130544
GL0212	g6p[c] -> mi3p[c]	5.84408e-05	5.59493e-05	5.84408e-05	5.68664e-05	5.84408e-05	5.79367e-05	5.84408e-05	5.79367e-05	5.84408e-05	5.79367e-05	5.84408e-05	5.79366e-05	5.84408e-05	5.79366e-05	5.84408e-05	5.79367e-05
GL0213	akg[c] + gln[c] + h[c] + nadph[c] -> 2 glu[c] + nadp[c]	0	0	0	0	0	0.000570109	0	0.000570109	0	0.000570109	0	0.000569345	0	0.000569345	0	0.000570109
GL0214	akg[c] + gln[c] + h[c] + nadh[c] -> 2 glu[c] + nad[c]	0	0.000400082	0	0.000462549	0	0	0	0	0	0	0	0	0	0	0	0
GL0215	glu[c] + h2o[c] + nad[c] <=> akg[c] + h[c] + nadh[c] + nh3[c]	-0.236083	-0.235067	-998.719	-998.718	-0.238096	-0.236376	-0.238096	-0.236376	-0.238096	-0.236376	-0.238096	-0.236375	-0.238096	-0.236375	-0.232443	-0.230722
GL0216	asp[c] + cap[c] -> caasp[c] + h[c] + pi[c]	0.00446674	0.00427631	0.00446674	0.00434641	0.00446674	0.00442821	0.00446674	0.00442821	0.00446674	0.00442821	0.00446674	0.0044282	0.00446674	0.0044282	0.00446674	0.00442821
GL0217	gln[c] + h2o[c] + prpp[c] -> glu[c] + pram[c] + ppi[c]	0.0269053	0.0257586	0.0269056	0.0261808	0.0269056	0.0266735	0.0269056	0.0266735	0.0269056	0.0266735	0.0269053	0.0266735	0.0269053	0.0266735	0.0269056	0.0266735
GL0218	asp[c] + akg[c] <=> glu[c] + oaa[c]	-0.0598501	-0.0643313	-0.0598503	-0.0613998	-0.0598503	-0.0603751	-0.0598503	-0.0603751	-0.0598503	-0.0603751	-0.0598501	-0.0603762	-0.0598501	-0.0603762	-0.0598503	-0.0603751
GL0219	akg[m] + ala[m] -> glu[m] + pyr[m]	0.0701084	0.0677506	0.000955842	0	998.472	998.473	998.472	998.473	998.472	998.473	0	0.000266142	0	0.000266142	998.489	998.489
GL0220	asn[c] + h2o[c] -> asp[c] + nh3[c]	0	0	0	0	0	0.000124651	0	0.000124651	0	0.000124651	0	0.000125102	0	0.000125102	0	0.000124651
GL0221	gln[c] + h2o[c] -> glu[c] + nh3[c]	0	0.00141609	0	0.0010028	0	0.000973969	0	0.000973969	0	0.000973969	0	0.000973813	0	0.000973813	0	0.000973969
GL0222	argsucc[c] -> arg[c] + fum[c]	0.00489975	0.00426453	0.00489975	0.00449836	0.00489975	0.00602261	0.00489975	0.00602261	0.00489975	0.00602261	0.00489975	0.00602274	0.00489975	0.00602274	0.00489975	0.00602261
GL0223	asuc[c] <=> amp[c] + fum[c]	0.0018369	0.00317477	0.0018369	0.0031203	0.0018369	0.00182106	0.0018369	0.00182106	0.0018369	0.00182106	0.0018369	0.00182105	0.0018369	0.00182105	0.0018369	0.00182106
GL0224	saicar[c] <=> aicar[c] + fum[c]	0.0268801	0.0257344	0.0268804	0.0261562	0.0268804	0.0266485	0.0268804	0.0266485	0.0268804	0.0266485	0.0268801	0.0266485	0.0268801	0.0266485	0.0268804	0.0266485
GL0225	atp[c] + glu[c] + nh3[c] -> adp[c] + gln[c] + h[c] + pi[c]	0.0922263	0.0948685	0.0922271	0.0940282	0.0922271	0.0956455	0.0922271	0.0956455	0.0922271	0.0956455	0.0922263	0.0956451	0.0922263	0.0956451	0.0922271	0.0956455
GL0226	asp[c] + gtp[c] + imp[c] -> asuc[c] + gdp[c] + 2 h[c] + pi[c]	0.0018369	0.00317477	0.0018369	0.0031203	0.0018369	0.00182106	0.0018369	0.00182106	0.0018369	0.00182106	0.0018369	0.00182105	0.0018369	0.00182105	0.0018369	0.00182106
GL0227	asp[c] + citr[c] + atp[c] -> argsucc[c] + amp[c] + h[c] + ppi[c]	0.00489975	0.00426453	0.00489975	0.00449836	0.00489975	0.00602261	0.00489975	0.00602261	0.00489975	0.00602261	0.00489975	0.00602274	0.00489975	0.00602274	0.00489975	0.00602261
GL0228	asp[c] + gln[c] + atp[c] + h2o[c] -> asn[c] + glu[c] + amp[c] + h[c] + ppi[c]	0.000648179	0.000194218	0.000648179	0.000361323	0.000648179	0.000680979	0.000648179	0.000680979	0.000648179	0.000680979	0.000648179	0.000681421	0.000648179	0.000681421	0.000648179	0.000680979
GL0229	gln[c] + 2 atp[c] + h2o[c] + hco3[c] -> glu[c] + 2 adp[c] + cap[c] + 2 h[c] + pi[c]	0.00936648	0.00854084	0.00936648	0.00884476	0.00936648	0.0104508	0.00936648	0.0104508	0.00936648	0.0104508	0.00936648	0.0104509	0.00936648	0.0104509	0.00936648	0.0104508
GL0230	accoa[c] + car[c] -> coa[c] + acar[c]	0	0	0	0	0	0	0	0	0	0	0	0	0	0	0	0
GL0231	coa[m] + acar[m] -> accoa[m] + car[m]	0	0	0	0	0	0	0	0	0	0	0	0	0	0	0	0
GL0232	all[c] + nadp[c] -> aaac[c] + nadph[c] + h[c]	0	0	0	0	0	0	0	0	0	0	0	0	0	0	0	0
GL0233	g[c] + nad[c] <=> hpyr[c] + nadh[c] + h[c]	-0.0937992	-0.101128	-998.499	-998.501	-998.499	-998.5	-998.499	-998.5	-998.499	-998.5	-0.0206802	-0.0221117	-0.0206802	-0.0221117	-998.499	-998.5
GL0234	3pg[c] + nad[c] <=> php[c] + h[c] + nadh[c]	0.15595	0.154205	998.567	998.566	998.56	998.56	998.56	998.56	998.56	998.56	0.0844607	0.0848264	0.0844607	0.0848264	998.568	998.568
GL0235	aacn[c] + h2o[c] + o2[c] -> mthgxl[c] + nh3[c] + h2o2[c]	0	0	0	0	0	0	0	0	0	0	0	0	0	0	0	0
GL0236	gly[c] + h2o[c] + o2[c] -> glx[c] + nh3[c] + h2o2[c]	0	0.00450593	998.487	998.489	0	0.00129943	0	0.00129943	0	0.00129943	0	0.00129859	0	0.00129859	0	0.00129943
GL0237	metthf[m] + co2[m] + nadh[m] + nh3[m] <=> gly[m] + thf[m] + nad[m]	0.00534488	0.00186017	0.0116945	0.0109902	0.00413591	0.00385735	0.00413591	0.00385735	0.00413591	0.00385735	0.00685028	0.00657121	0.00685028	0.00657121	0.0125027	0.0122242
GL0238	thf[c] + ser[c] <=> metthf[c] + gly[c] + h2o[c]	0.0605661	0.0524128	0.0669162	0.0634296	0.0593577	0.0586028	0.0593577	0.0586028	0.0593577	0.0586028	0.0620713	0.0613166	0.0620713	0.0613166	0.0677245	0.0669696
GL0239	gly[m] + succoa[m] + h[m] -> amievul[m] + co2[m] + coa[m]	0	0	0	0	0	0	0	0	0	0	0	0	0	0	0	0
GL0240	ser[c] + pyr[c] -> hpyr[c] + ala[c]	0	0.00201982	999.999	1000	0	0.000462193	0	0.000462193	0	0.000462193	1000	1000	1000	1000	1000	1000
GL0241	ser[c] + glx[c] <=> hpyr[c] + gly[c]	0.0937992	0.0991077	-1.5006	-1.49857	998.499	998.499	998.499	998.499	998.499	998.499	-999.979	-999.978	-999.979	-999.978	-1.50102	-1.50005
GL0242	ala[c] + glx[c] <=> pyr[c] + gly[c]	-0.0962169	-0.0929282	999.972	999.973	-998.499	-998.498	-998.499	-998.498	-998.499	-998.498	999.973	999.974	999.973	999.974	1.48429	1.48479
GL0243	php[c] + glu[c] <=> akg[c] + 3pser[c]	0.15595	0.154205	998.567	998.566	998.56	998.56	998.56	998.56	998.56	998.56	0.0844607	0.0848264	0.0844607	0.0848264	998.568	998.568
GL0244	h2o[c] + 3pser[c] -> pi[c] + ser[c]	0.15595	0.154205	998.567	998.566	998.56	998.56	998.56	998.56	998.56	998.56	0.0844607	0.0848264	0.0844607	0.0848264	998.568	998.568
GL0245	g[c] + atp[c] -> 3pg[c] + adp[c] + h[c]	0	0	0	0.000176134	0	0	0	0	0	0	0	0	0	0	0	0
GL0246	atp[c] + hser[c] -> adp[c] + h[c] + phser[c]	0	0.00627689	0	0.0026203	0	4.84054e-05	0	4.84054e-05	0	4.84054e-05	0	4.94531e-05	0	4.94531e-05	0	4.84054e-05
GL0247	acal[c] + gly[c] <=> thr[c]	0.0115155	0.00327657	0.0115155	0.00804622	0.0115155	0.0111953	0.0115155	0.0111953	0.0115155	0.0111953	0.0115155	0.0111942	0.0115155	0.0111942	0.0115155	0.0111953
GL0248	all[c] <=> gly[c] + acal[c]	0	0	0	0	0	0	0	0	0	0	0	0	0	0	0	0
GL0249	ga3p[c] + h2o[c] + trp[c] <=> igp[c] + ser[c]	0.0064391	0.00659091	0.0064391	0.00653502	0.0064391	0.00646981	0.0064391	0.00646981	0.0064391	0.00646981	0.0064391	0.00646982	0.0064391	0.00646982	0.0064391	0.00646981
GL0250	phser[c] + h2o[c] -> thr[c] + pi[c]	0	0.00627689	0	0.0026203	0	4.84054e-05	0	4.84054e-05	0	4.84054e-05	0	4.94531e-05	0	4.94531e-05	0	4.84054e-05
GL0251	ser[c] -> pyr[c] + nh3[c]	0	0	0	0	0	0	0	0	0	0	0	0	0	0	0	0
GL0252	ser[m] -> pyr[m] + nh3[m]	0	0	0	0	0.000124182	0	0.000124182	0	0.000124182	0	0.000124674	0	0.000124674	0	0.000124182	0
GL0253	thr[c] -> obut[c] + nh3[c]	0.00364083	0.00469256	0	5.73102e-05	0.00565341	0.0058549	0.00565341	0.0058549	0.00565341	0.0058549	0.00565349	0.00585489	0.00565349	0.00585489	0	0.000201487
GL0254	thr[m] -> obut[m] + nh3[m]	0.00235203	0	0.00599286	0.00550471	0.000339443	0	0.000339443	0	0.000339443	0	0.000339367	0	0.000339367	0	0.00599286	0.00565341
GL0255	aaac[c] + h[c] -> aacn[c] + co2[c]	0	0	0	0	0	0	0	0	0	0	0	0	0	0	0	0
GL0256	aspsa[c] + h[c] + nadh[c] -> hser[c] + nad[c]	0	0.00689537	0	0.0026203	0	0	0	0	0	0	0	0	0	0	0	0
GL0257	aspsa[c] + h[c] + nadph[c] -> hser[c] + nadp[c]	0	0	0	0	0	4.84054e-05	0	4.84054e-05	0	4.84054e-05	0	4.94531e-05	0	4.94531e-05	0	4.84054e-05
GL0258	dmpeno[c] + o2[c] -> mob[c] + for[c] + h[c]	0	0	0	0	0	0	0	0	0	0	0	0	0	0	0	0
GL0259	akg[m] + cys[m] <=> glu[m] + mpyr[m]	2.52358e-05	-0.000402958	2.52358e-05	-0.000263772	2.52358e-05	-1.27575e-05	2.52358e-05	-1.27575e-05	2.52358e-05	-1.27575e-05	2.52358e-05	-1.28739e-05	2.52358e-05	-1.28739e-05	2.52358e-05	-1.27575e-05
GL0260	akg[c] + cys[c] -> glu[c] + mpyr[c]	0	0.000427118	0	0.000288328	0	3.77756e-05	0	3.77756e-05	0	3.77756e-05	0	3.7892e-05	0	3.7892e-05	0	3.77756e-05
GL0261	basp[c] + h[c] + nadph[c] <=> aspsa[c] + nadp[c] + pi[c]	0	0.00689537	0	0.0026203	0	4.84054e-05	0	4.84054e-05	0	4.84054e-05	0	4.94531e-05	0	4.94531e-05	0	4.84054e-05
GL0262	sam[c] + hcys[c] -> sah[c] + met[c] + h[c]	0	0	0	0	0	0.000896225	0	0.000896225	0	0.000896225	0	0.000896567	0	0.000896567	0	0.000896225
GL0263	ser[c] + accoa[c] -> oaser[c] + coa[c]	0	0	0	0	0	0	0	0	0	0	0	0	0	0	0	0
GL0264	accoa[c] + hser[c] -> oahser[c] + coa[c]	0	0.000618473	0	0	0	0	0	0	0	0	0	0	0	0	0	0
GL0265	accoa[m] + hser[m] -> oahser[m] + coa[m]	0	0	0	0	0	0	0	0	0	0	0	0	0	0	0	0
GL0266	5mta[c] + pi[c] + h[c] -> mthrip[c] + ad[c]	0	0	0	0	0	0	0	0	0	0	0	0	0	0	0	0
GL0267	oaser[c] + h2s[c] -> cys[c] + ac[c] + h[c]	0	0	0	0	0	0	0	0	0	0	0	0	0	0	0	0
GL0268	succhomo[c] + cys[c] -> llct[c] + succ[c] + h[c]	0	0	0	0	0	0	0	0	0	0	0	0	0	0	0	0
GL0269	succhomo[c] + h2o[c] -> obut[c] + succ[c] + nh3[c] + h[c]	0	0	0	0	0	0	0	0	0	0	0	0	0	0	0	0
GL0270	oahser[c] + cys[c] -> llct[c] + ac[c] + h[c]	0	0.000618473	0	0	0	0	0	0	0	0	0	0	0	0	0	0
GL0271	succhomo[c] + h2s[c] -> hcys[c] + succ[c] + h[c]	0	0	0	0	0	0	0	0	0	0	0	0	0	0	0	0
GL0272	oahser[c] + h2s[c] -> hcys[c] + ac[c] + h[c]	0	0	0	0	0	0	0	0	0	0	0	0	0	0	0	0
GL0273	met[c] + atp[c] + h2o[c] -> sam[c] + pi[c] + ppi[c]	0.000350645	0.000335696	0.000350645	0.000341199	0.000350645	0.00124384	0.000350645	0.00124384	0.000350645	0.00124384	0.000350645	0.00124419	0.000350645	0.00124419	0.000350645	0.00124384
GL0274	mob[c] + glu[c] -> met[c] + akg[c]	0	0	0	0	0	0	0	0	0	0	0	0	0	0	0	0
GL0275	asp[c] + atp[c] <=> basp[c] + adp[c]	0	0.00689537	0	0.0026203	0	4.84054e-05	0	4.84054e-05	0	4.84054e-05	0	4.94531e-05	0	4.94531e-05	0	4.84054e-05
GL0276	mpyr[m] + slfi[m] -> tslf[m] + pyr[m]	2.52358e-05	2.41599e-05	2.52358e-05	2.4556e-05	2.52358e-05	2.50181e-05	2.52358e-05	2.50181e-05	2.52358e-05	2.50181e-05	2.52358e-05	2.50181e-05	2.52358e-05	2.50181e-05	2.52358e-05	2.50181e-05
GL0277	hcys[c] + ser[c] -> llct[c] + h2o[c]	0.000350645	0.000335696	0.000350645	0.000341199	0.000350645	0.00034762	0.000350645	0.00034762	0.000350645	0.00034762	0.000350645	0.00034762	0.000350645	0.00034762	0.000350645	0.00034762
GL0278	ser[c] + h2s[c] -> cys[c] + h2o[c]	0	0	0	0	0	0	0	0	0	0	0	0	0	0	0	0
GL0279	cys[c] + h2o[c] -> pyr[c] + h2s[c] + nh3[c]	0	0	0	0	0	0	0	0	0	0	0	0	0	0	0	0
GL0280	llct[c] + h2o[c] <=> nh3[c] + cys[c] + obut[c]	0.000350645	0.000954169	0.000350645	0.000341199	0.000350645	0.00034762	0.000350645	0.00034762	0.000350645	0.00034762	0.000350645	0.00034762	0.000350645	0.00034762	0.000350645	0.00034762
GL0281	llct[c] + h2o[c] -> hcys[c] + pyr[c] + nh3[c]	0	0	0	0	0	0	0	0	0	0	0	0	0	0	0	0
GL0282	mthrip[c] -> mtrip[c] + h[c]	0	0	0	0	0	0	0	0	0	0	0	0	0	0	0	0
GL0283	o2[c] + cys[c] -> h[c] + 3sulala[c]	0.00873423	0.00790646	0.00873423	0.00773483	0.00873423	0.00874514	0.00873423	0.00874514	0.00873423	0.00874514	0.00873423	0.00874515	0.00873423	0.00874515	0.00873423	0.00874514
GL0284	akg[c] + 3sulala[c] -> glu[c] + 3sulpyr[c]	0.00873423	0.00790646	0.00873423	0.00773483	0.00873423	0.00874514	0.00873423	0.00874514	0.00873423	0.00874514	0.00873423	0.00874515	0.00873423	0.00874515	0.00873423	0.00874514
GL0285	akg[m] + 3sulala[m] -> glu[m] + 3sulpyr[m]	0	0	0	0	0	0	0	0	0	0	0	0	0	0	0	0
GL0286	h2o[c] + 3sulpyr[c] -> pyr[c] + slfi[c]	0.00873423	0.00790646	0.00873423	0.00773483	0.00873423	0.00874514	0.00873423	0.00874514	0.00873423	0.00874514	0.00873423	0.00874515	0.00873423	0.00874515	0.00873423	0.00874514
GL0287	hcys[c] + mthf[c] -> met[c] + thf[c]	0	0	0	0	0	0	0	0	0	0	0	0	0	0	0	0
GL0288	h2o[c] + sah[c] <=> hcys[c] + adn[c]	0.000350645	0.000335696	0.000350645	0.000341199	0.000350645	0.00124384	0.000350645	0.00124384	0.000350645	0.00124384	0.000350645	0.00124419	0.000350645	0.00124419	0.000350645	0.00124384
GL0289	cbhcap[c] + nad[c] <=> oicap[c] + h[c] + nadh[c]	0.0144947	0.0134504	0.0144947	0.0138348	0.0144947	0.0144338	0.0144947	0.0144338	0.0144947	0.0144338	0.0144947	0.014434	0.0144947	0.014434	0.0144947	0.0144338
GL0290	emmal[c] + nad[c] -> obut[c] + co2[c] + nadh[c]	0	0	0	0	0	0	0	0	0	0	0	0	0	0	0	0
GL0291	dmvat[m] + nadp[m] <=> rhmopt[m] + nadph[m] + h[m]	-0.0063435	-0.00564673	-0.0063435	-0.00590322	-0.0063435	-0.00620252	-0.0063435	-0.00620252	-0.0063435	-0.00620252	-0.0063435	-0.00620251	-0.0063435	-0.00620251	-0.0063435	-0.00620252
GL0292	hmobut[m] + nadph[m] + h[m] <=> dmbut[m] + nadp[m]	0.0297417	0.0290141	0.0302773	0.0298176	0.0310027	0.0309056	0.0310027	0.0309056	0.0310027	0.0309056	0.0310028	0.0309058	0.0310028	0.0309058	0.0310027	0.0309056
GL0293	abut[m] <=> rhmopt[m]	0.0063435	0.00564673	0.0063435	0.00590322	0.0063435	0.00620252	0.0063435	0.00620252	0.0063435	0.00620252	0.0063435	0.00620251	0.0063435	0.00620251	0.0063435	0.00620252
GL0294	alac[m] <=> hmobut[m]	0.0297417	0.0290141	0.0302773	0.0298176	0.0310027	0.0309056	0.0310027	0.0309056	0.0310027	0.0309056	0.0310028	0.0309058	0.0310028	0.0309058	0.0310027	0.0309056
GL0295	obut[m] + pyr[m] + h[m] -> abut[m] + co2[m]	0.0063435	0.00564673	0.0063435	0.00590322	0.0063435	0.00620252	0.0063435	0.00620252	0.0063435	0.00620252	0.0063435	0.00620251	0.0063435	0.00620251	0.0063435	0.00620252
GL0296	maacoa[c] + coa[c] <=> accoa[c] + ppcoa[c]	0	0	0	0	0	0	0	0	0	0	0	0	0	0	0	0
GL0297	4mop[c] + glu[c] <=> akg[c] + leu[c]	-999.989	-999.989	-999.989	-999.989	-999.989	-999.989	-999.989	-999.989	-999.989	-999.989	-999.989	-999.989	-999.989	-999.989	-998.424	-998.424
GL0298	3mop[c] + glu[c] <=> akg[c] + ile[c]	0.0063435	0.00556746	0.0063435	0.00583469	-999.994	-999.994	-999.994	-999.994	-999.994	-999.994	0.00631101	0.00620251	0.00631101	0.00620251	0.0063109	0.00620252
GL0299	omval[c] + glu[c] -> akg[c] + val[c]	0.000710215	0	0.071627	0.0711597	1.58843	1.58829	1.58843	1.58829	1.58843	1.58829	0.0608681	0.0607353	0.0608681	0.0607353	999.986	999.985
GL0300	4mop[m] + glu[m] -> akg[m] + leu[m]	1000	1000	1000	1000	1000	1000	1000	1000	1000	1000	1000	1000	1000	1000	998.435	998.435
GL0301	3mop[m] + glu[m] -> akg[m] + ile[m]	0	7.92717e-05	0	6.85255e-05	1000	1000	1000	1000	1000	1000	3.24955e-05	0	3.24955e-05	0	3.26057e-05	0
GL0302	oicap[c] + h[c] -> 4mop[c] + co2[c]	0	0	0	0	0	0	0	0	0	0	0	0	0	0	0	0
GL0303	oicap[m] + h[m] -> 4mop[m] + co2[m]	0.0144947	0.0134504	0.0144947	0.0138348	0.0144947	0.0144338	0.0144947	0.0144338	0.0144947	0.0144338	0.0144947	0.014434	0.0144947	0.014434	0.0144947	0.0144338
GL0304	ippmal[c] <=> ppmal[c] + h2o[c]	0.0144947	0.0134504	0.0144947	0.0138348	0.0144947	0.0144338	0.0144947	0.0144338	0.0144947	0.0144338	0.0144947	0.014434	0.0144947	0.014434	0.0144947	0.0144338
GL0305	ppmal[c] + h2o[c] <=> cbhcap[c]	0.0144947	0.0134504	0.0144947	0.0138348	0.0144947	0.0144338	0.0144947	0.0144338	0.0144947	0.0144338	0.0144947	0.014434	0.0144947	0.014434	0.0144947	0.0144338
GL0306	dmvat[m] -> 3mop[m] + h2o[m]	0.0063435	0.00564673	0.0063435	0.00590322	0.0063435	0.00620252	0.0063435	0.00620252	0.0063435	0.00620252	0.0063435	0.00620251	0.0063435	0.00620251	0.0063435	0.00620252
GL0307	metbycoa[m] + nad[m] <=> maacoa[m] + nadh[m] + h[m]	0	0	0	0	0	0	0	0	0	0	0	0	0	0	0	0
GL0308	hyisorate[m] + nad[m] <=> mmsal[m] + nadh[m] + h[m]	0	0	0	0	0	0	0	0	0	0	0	0	0	0	0	0
GL0309	mmsal[m] + coa[m] + nad[m] -> ppcoa[m] + co2[m] + nadh[m]	0	0	0	0	0	0	0	0	0	0	0	0	0	0	0	0
GL0310	mmsal[c] + nad[c] + h2o[c] -> mmal[c] + nadh[c] + 2 h[c]	0	0	0	0	0	0	0	0	0	0	0	0	0	0	0	0
GL0311	mmsal[m] + nad[m] + h2o[m] -> mmal[m] + nadh[m] + 2 h[m]	0	0	0	0	0	0	0	0	0	0	0	0	0	0	0	0
GL0312	4mop[m] + coa[m] + nad[m] -> 3mbcoa[m] + co2[m] + nadh[m]	0.00309205	0.00296023	0.00309205	0.00300875	0.00309205	0.00321586	0.00309205	0.00321586	0.00309205	0.00321586	0.00309205	0.00321601	0.00309205	0.00321601	0.00309205	0.00321586
GL0313	3mop[m] + coa[m] + nad[m] -> mbcoa[m] + co2[m] + nadh[m]	0	0	0	0	0	0	0	0	0	0	0	0	0	0	0	0
GL0314	omval[m] + coa[m] + nad[m] -> ibcoa[m] + co2[m] + nadh[m]	0	0	0	0	0	0	0	0	0	0	0	0	0	0	0	0
GL0315	3mbcoa[m] + fad[m] -> mccoa[m] + fadh2[m]	0.00309205	0.00296023	0.00309205	0.00300875	0.00309205	0.00321586	0.00309205	0.00321586	0.00309205	0.00321586	0.00309205	0.00321601	0.00309205	0.00321601	0.00309205	0.00321586
GL0316	ibcoa[m] + fad[m] <=> maclcoa[m] + fadh2[m]	0	0	0	0	0	0	0	0	0	0	0	0	0	0	0	0
GL0317	mbcoa[m] + fad[m] <=> mbecoa[m] + fadh2[m]	0	0	0	0	0	0	0	0	0	0	0	0	0	0	0	0
GL0318	maacoa[m] + coa[m] -> ppcoa[m] + accoa[m]	0	0	0	0	0	0	0	0	0	0	0	0	0	0	0	0
GL0319	hyisocoa[m] + h2o[m] -> hyisorate[m] + coa[m] + h[m]	0	0	0	0	0	0	0	0	0	0	0	0	0	0	0	0
GL0320	mccoa[m] + h2o[m] <=> hicoa[m]	0	0	0	0	0	0	0	0	0	0	0	0	0	0	0	0
GL0321	mbecoa[m] + h2o[m] -> metbycoa[m]	0	0	0	0	0	0	0	0	0	0	0	0	0	0	0	0
GL0322	maclcoa[m] + h2o[m] -> hyisocoa[m]	0	0	0	0	0	0	0	0	0	0	0	0	0	0	0	0
GL0323	mgcoa[m] + h2o[m] <=> h3mcoa[m]	0.00309205	0.00296023	0.00309205	0.00300875	0.00309205	0.00321586	0.00309205	0.00321586	0.00309205	0.00321586	0.00309205	0.00321601	0.00309205	0.00321601	0.00309205	0.00321586
GL0324	mccoa[m] + atp[m] + hco3[m] -> mgcoa[m] + adp[m] + pi[m] + h[m]	0.00309205	0.00296023	0.00309205	0.00300875	0.00309205	0.00321586	0.00309205	0.00321586	0.00309205	0.00321586	0.00309205	0.00321601	0.00309205	0.00321601	0.00309205	0.00321586
GL0325	h[m] + oxag[m] <=> oap[m] + co2[m]	0	0	0	0	0	0	0	0	0	0	0	0	0	0	0	0
GL0326	hicit[m] + nad[m] <=> oap[m] + co2[m] + nadh[m]	0.00673399	0.00602057	0.00673399	0.00628319	0.00673399	0.00673568	0.00673399	0.00673568	0.00673399	0.00673568	0.00673399	0.00673576	0.00673399	0.00673576	0.00673399	0.00673568
GL0327	ama[c] + atp[c] + h[c] + nadph[c] -> amasa[c] + amp[c] + nadp[c] + ppi[c]	0.00673399	0	0.00475318	0	0	0.000494018	0	0.000494018	0	0.000494018	0	0.00049334	0	0.00049334	0	0.000494018
GL0328	ama[c] + atp[c] + h[c] + nadh[c] -> amasa[c] + amp[c] + nad[c] + ppi[c]	0	0	0.00198082	0	0.00673399	0.00591127	0.00673399	0.00591127	0.00673399	0.00591127	0.00673399	0.00591163	0.00673399	0.00591163	0.00673399	0.00591127
GL0329	ama[m] + atp[m] + h[m] + nadph[m] -> amasa[m] + amp[m] + nadp[m] + ppi[m]	0	0.00383807	0	0.0032305	0	0.000120349	0	0.000120349	0	0.000120349	0	0.000120654	0	0.000120654	0	0.000120349
GL0330	ama[m] + atp[m] + h[m] + nadh[m] -> amasa[m] + amp[m] + nad[m] + ppi[m]	0	0.00218251	0	0.00305269	0	7.02173e-05	0	7.02173e-05	0	7.02173e-05	0	7.09061e-05	0	7.09061e-05	0	7.02173e-05
GL0331	amasa[c] + nad[c] + h2o[c] -> ama[c] + 2 h[c] + nadh[c]	0	0	0	0	0	6.20782e-06	0	6.20782e-06	0	6.20782e-06	0	6.8963e-06	0	6.8963e-06	0	6.20782e-06
GL0332	glucoa[m] + fad[m] + h[m] -> c4dcoa[m] + fadh2[m] + co2[m]	0	0	0	0	0	0.000146038	0	0.000146038	0	0.000146038	0	0.000146131	0	0.000146131	0	0.000146038
GL0333	amasa[c] + glu[c] + h[c] + nadph[c] <=> sacp[c] + h2o[c] + nadp[c]	0.00673399	0.00602057	0.00673399	0.00628319	0.00673399	0.00658964	0.00673399	0.00658964	0.00673399	0.00658964	0.00673399	0.00658963	0.00673399	0.00658963	0.00673399	0.00658964
GL0334	sacp[c] + h2o[c] + nad[c] <=> akg[c] + lys[c] + h[c] + nadh[c]	0.00673399	0.00602057	0.00673399	0.00628319	0.00673399	0.00658964	0.00673399	0.00658964	0.00673399	0.00658964	0.00673399	0.00658963	0.00673399	0.00658963	0.00673399	0.00658964
GL0335	akg[m] + lys[m] + h[m] + nadh[m] -> sacp[m] + h2o[m] + nad[m]	0	0	0	0	0	0	0	0	0	0	0	0	0	0	0	0
GL0336	oap[c] + glu[c] <=> ama[c] + akg[c]	0.00673399	0.00602057	0.00673399	0.00628319	0.00673399	0.00658964	0.00673399	0.00658964	0.00673399	0.00658964	0.00673399	0.00658963	0.00673399	0.00658963	0.00673399	0.00658964
GL0337	hcit[m] <=> hacn[m] + h2o[m]	0.00673399	0.00602057	0.00673399	0.00628319	0.00673399	0.00673568	0.00673399	0.00673568	0.00673399	0.00673568	0.00673399	0.00673576	0.00673399	0.00673576	0.00673399	0.00673568
GL0338	hacn[m] + h2o[m] <=> hicit[m]	0.00673399	0.00602057	0.00673399	0.00628319	0.00673399	0.00673568	0.00673399	0.00673568	0.00673399	0.00673568	0.00673399	0.00673576	0.00673399	0.00673576	0.00673399	0.00673568
GL0339	abutn[c] + nad[c] + h2o[c] -> gaba[c] + nadh[c] + 2 h[c]	0	0	0	0	0	0	0	0	0	0	0	0	0	0	0	0
GL0340	abutn[m] + nad[m] + h2o[m] -> gaba[m] + nadh[m] + 2 h[m]	0	0	0	0	0	0	0	0	0	0	0	0	0	0	0	0
GL0341	naglup[m] + h[m] + nadph[m] -> naglus[m] + nadp[m] + pi[m]	0.00991596	0.00735289	0.0115559	0.00999939	0	0.000574808	0	0.000574808	0	0.000574808	0	0.000574457	0	0.000574457	0.0121106	0.0126854
GL0342	glup[c] + h[c] + nadph[c] -> glugsal[c] + nadp[c] + pi[c]	0.00219461	0	0.000554673	0	0	0.00171853	0	0.00171853	0	0.00171853	0	0.00171801	0	0.00171801	0	0.00171853
GL0343	glup[c] + h[c] + nadh[c] -> glugsal[c] + nad[c] + pi[c]	0	0.00494201	0	0.00221769	0.0121106	0.0125124	0.0121106	0.0125124	0.0121106	0.0125124	0.0121106	0.0125129	0.0121106	0.0125129	0	0.000401788
GL0344	glugsal[c] + nad[c] + h2o[c] -> glu[c] + nadh[c] + 2 h[c]	0	0	0	0	0	0.00187023	0	0.00187023	0	0.00187023	0	0.00187004	0	0.00187004	0	0.00187023
GL0345	p5c[c] + nad[c] + 2 h2o[c] -> glu[c] + nadh[c] + h[c]	0	0	0	0	0	0.00110188	0	0.00110188	0	0.00110188	0	0.00110174	0	0.00110174	0	0.00110188
GL0346	p5c[c] + nadp[c] + 2 h2o[c] -> glu[c] + nadph[c] + h[c]	0	0.0015533	0	0.000971553	0	0	0	0	0	0	0	0	0	0	0	0
GL0347	pro[m] + fad[m] -> p5c[m] + fadh2[m] + h[m]	0	0	0	0	0	0	0	0	0	0	0	0	0	0	0	0
GL0348	pro[c] + fad[c] -> p5c[c] + fadh2[c] + h[c]	0	0	0	1.51e-06	0	0	0	0	0	0	0	0	0	0	0	0
GL0349	p5c[c] + 2 h[c] + nadph[c] -> pro[c] + nadp[c]	0.00421796	0.000849125	0.00150921	0	0.0027134	0.003205	0.0027134	0.003205	0.0027134	0.003205	0	0.000491134	0	0.000491134	0	0.000491608
GL0350	p5c[c] + 2 h[c] + nadh[c] -> pro[c] + nad[c]	0	0.00376778	0	0.00126315	0.000825136	0	0.000825136	0	0.000825136	0	0.000824572	0	0.000824572	0	0.000825136	0
GL0351	phc[c] + nadh[c] + 2 h[c] -> hpro[c] + nad[c]	0	0	0	0	0	0	0	0	0	0	0	0	0	0	0	0
GL0352	phc[c] + nadph[c] + 2 h[c] -> hpro[c] + nadp[c]	0	0	0	0	0	0	0	0	0	0	0	0	0	0	0	0
GL0353	sprmd[c] + o2[c] + h2o[c] -> daprp[c] + abutn[c] + h2o2[c]	0	0	0	0	0	0	0	0	0	0	0	0	0	0	0	0
GL0354	sprm[c] + o2[c] + h2o[c] -> sprmd[c] + aproa[c] + h2o2[c]	0	0	0	0	0	0	0	0	0	0	0	0	0	0	0	0
GL0355	cap[m] + orn[m] -> citr[m] + h[m] + pi[m]	0.00489975	0.00426453	0.00489975	0.00449836	0.00489975	0.00602261	0.00489975	0.00602261	0.00489975	0.00602261	0.00489975	0.00602274	0.00489975	0.00602274	0.00489975	0.00602261
GL0356	glu[m] + accoa[m] -> naglu[m] + coa[m] + h[m]	0	0	0	0	0	0	0	0	0	0	0	0	0	0	0	0
GL0357	glu[m] + naorn[m] -> orn[m] + naglu[m]	0.00991596	0.00735289	0.0115559	0.00999939	0	0.000574808	0	0.000574808	0	0.000574808	0	0.000574457	0	0.000574457	0.0121106	0.0126854
GL0358	dsam[c] + ptrsc[c] -> 5mta[c] + sprmd[c] + h[c]	0	0	0	0	0	0	0	0	0	0	0	0	0	0	0	0
GL0359	dsam[c] + sprmd[c] <=> 5mta[c] + sprm[c] + h[c]	0	0	0	0	0	0	0	0	0	0	0	0	0	0	0	0
GL0360	naglus[m] + glu[m] <=> naorn[m] + akg[m]	0.00991596	0.00735289	0.0115559	0.00999939	0	0.000574808	0	0.000574808	0	0.000574808	0	0.000574457	0	0.000574457	0.0121106	0.0126854
GL0361	akg[c] + orn[c] <=> glu[c] + glugsal[c]	0.00202336	0.00122819	0.000954539	1.55041e-05	-0.00857203	-0.00805376	-0.00857203	-0.00805376	-0.00857203	-0.00805376	-0.011286	-0.010768	-0.011286	-0.010768	0.000825136	0.0013434
GL0362	glu[c] + atp[c] -> glup[c] + adp[c]	0.00219461	0.00494201	0.000554673	0.00221769	0.0121106	0.0142309	0.0121106	0.0142309	0.0121106	0.0142309	0.0121106	0.0142309	0.0121106	0.0142309	0	0.00212032
GL0363	naglu[m] + atp[m] -> naglup[m] + adp[m]	0.00991596	0.00735289	0.0115559	0.00999939	0	0.000574808	0	0.000574808	0	0.000574808	0	0.000574457	0	0.000574457	0.0121106	0.0126854
GL0364	urea[c] + h2o[c] + 2 h[c] -> co2[c] + 2 nh3[c]	0	0	0	0	0	0	0	0	0	0	0	0	0	0	0	0
GL0365	ureac[c] + 3 h[c] + h2o[c] -> 2 co2[c] + 2 nh3[c]	0	0	0	0	0	0	0	0	0	0	0	0	0	0	0	0
GL0366	arg[c] + h2o[c] -> orn[c] + urea[c]	0	0	0	0	0	0.00125139	0	0.00125139	0	0.00125139	0	0.00125153	0	0.00125153	0	0.00125139
GL0367	agm[c] + h2o[c] -> ptrsc[c] + urea[c]	0	0	0	0	0	0	0	0	0	0	0	0	0	0	0	0
GL0368	orn[c] + h[c] -> ptrsc[c] + co2[c]	0	0	0	0	0	0	0	0	0	0	0	0	0	0	0	0
GL0369	sam[c] + h[c] <=> dsam[c] + co2[c]	0	0	0	0	0	0	0	0	0	0	0	0	0	0	0	0
GL0370	orn[m] -> pro[m] + nh3[m]	0.00299285	0.00186017	0.0057016	0.00548553	0.00367228	0.00385735	0.00367228	0.00385735	0.00367228	0.00385735	0.00638624	0.00657121	0.00638624	0.00657121	0.00638568	0.00657075
GL0371	urea[c] + atp[c] + hco3[c] <=> ureac[c] + adp[c] + h[c] + pi[c]	0	0	0	0	0	0	0	0	0	0	0	0	0	0	0	0
GL0372	glugsal[c] <=> p5c[c] + h2o[c] + h[c]	0.00421796	0.0061702	0.00150921	0.00223319	0.00353853	0.00430689	0.00353853	0.00430689	0.00353853	0.00430689	0.000824572	0.00159287	0.000824572	0.00159287	0.000825136	0.00159349
GL0373	phc[c] + h2o[c] + h[c] <=> hgsal[c]	0	0	0	0	0	0	0	0	0	0	0	0	0	0	0	0
GL0374	dpro[c] + o2[c] -> pyc[c] + h2o2[c] + h[c]	0	0	0	0	0	0	0	0	0	0	0	0	0	0	0	0
GL0375	thpro[c] -> pyc[c] + h2o[c] + h[c]	0	0	0	0	0	0	0	0	0	0	0	0	0	0	0	0
GL0376	dpro[c] + gln[c] -> lin[c] + 2 h[c]	0	0	0	0	0	0	0	0	0	0	0	0	0	0	0	0
GL0377	hisol[c] + 2 nad[c] + h2o[c] -> his[c] + 2 nadh[c] + 3 h[c]	0	0	0	0	0	0	0	0	0	0	0	0	0	0	0	0
GL0378	atp[c] + his[c] + trnahis[c] -> amp[c] + histrna[c] + ppi[c]	0	0	0	0	0	0	0	0	0	0	0	0	0	0	0	0
GL0379	atp[m] + his[m] + trnahis[m] -> amp[m] + histrna[m] + ppi[m]	0	0	0	0	0	0	0	0	0	0	0	0	0	0	0	0
GL0380	prpp[c] + atp[c] <=> prbatp[c] + ppi[c]	0	0	0	0	0	0	0	0	0	0	0	0	0	0	0	0
GL0381	glu[c] + imacp[c] <=> akg[c] + hisolp[c]	0	0	0	0	0	0	0	0	0	0	0	0	0	0	0	0
GL0382	hisolp[c] + h2o[c] -> hisol[c] + pi[c]	0	0	0	0	0	0	0	0	0	0	0	0	0	0	0	0
GL0383	prbamp[c] + h2o[c] -> prfp[c]	0	0	0	0	0	0	0	0	0	0	0	0	0	0	0	0
GL0384	prbatp[c] + h2o[c] -> prbamp[c] + h[c] + ppi[c]	0	0	0	0	0	0	0	0	0	0	0	0	0	0	0	0
GL0385	his[c] + h[c] -> hin[c] + co2[c]	0	0	0	0	0	0	0	0	0	0	0	0	0	0	0	0
GL0386	prlp[c] + gln[c] -> dimgp[c] + glu[c] + aicar[c] + h[c]	0	0	0	0	0	0	0	0	0	0	0	0	0	0	0	0
GL0387	dimgp[c] -> h2o[c] + imacp[c]	0	0	0	0	0	0	0	0	0	0	0	0	0	0	0	0
GL0388	prfp[c] -> prlp[c]	0	0	0	0	0	0	0	0	0	0	0	0	0	0	0	0
GL0389	his[c] <=> nh3[c] + urcan[c]	0.00106387	0.00144484	0.00106387	0.000410518	0.00106387	0.00114095	0.00106387	0.00114095	0.00106387	0.00114095	0.00106387	0.00114096	0.00106387	0.00114096	0.00106387	0.00114095
GL0390	h2o[c] + urcan[c] -> 4izp[c]	0.00106387	0.00144484	0.00106387	0.000410518	0.00106387	0.00114095	0.00106387	0.00114095	0.00106387	0.00114095	0.00106387	0.00114096	0.00106387	0.00114096	0.00106387	0.00114095
GL0391	4izp[c] + h2o[c] -> forglu[c]	0.00106387	0.00144484	0.00106387	0.000410518	0.00106387	0.00114095	0.00106387	0.00114095	0.00106387	0.00114095	0.00106387	0.00114096	0.00106387	0.00114096	0.00106387	0.00114095
GL0392	forglu[c] + h2o[c] -> frmd[c] + glu[c]	0.00106387	0.00144484	0.00106387	0.000410518	0.00106387	0.00114095	0.00106387	0.00114095	0.00106387	0.00114095	0.00106387	0.00114096	0.00106387	0.00114096	0.00106387	0.00114095
GL0393	homogen[c] + o2[c] -> macac[c] + h[c]	0.0072559	0.00822529	0.00725564	0.00721435	0.00725564	0.00745183	0.00725564	0.00745183	0.00725564	0.00745183	0.0072559	0.00745185	0.0072559	0.00745185	0.00725564	0.00745183
GL0394	tyr[c] + o2[c] + 2 h[c] -> dopa[c] + h2o[c]	0	0	0	0	0	0	0	0	0	0	0	0	0	0	0	0
GL0395	dhpacl[m] + nadp[m] + h2o[m] <=> 34hpac[m] + nadph[m] + 2 h[m]	0	0	0	0	0	0	0	0	0	0	0	0	0	0	0	0
GL0396	dopn[c] + h2o[c] + o2[c] -> dhpacl[c] + nh3[c] + h2o2[c]	0	0	0	0	0	0	0	0	0	0	0	0	0	0	0	0
GL0397	tyr[m] + akg[m] <=> 4hpp[m] + glu[m]	0	0	0	0	0	0	0	0	0	0	0	0	0	0	0	0
GL0398	tyr[c] + akg[c] <=> 4hpp[c] + glu[c]	0.00320626	0.00349589	0.00320626	0.00321837	0.00320626	0.00326486	0.00320626	0.00326486	0.00320626	0.00326486	0.00320626	0.00326487	0.00320626	0.00326487	0.00320626	0.00326486
GL0399	fuacac[c] + h2o[c] -> actac[c] + fum[c] + h[c]	0.0072559	0.00822529	0.00725564	0.00721435	0.00725564	0.00745183	0.00725564	0.00745183	0.00725564	0.00745183	0.0072559	0.00745185	0.0072559	0.00745185	0.00725564	0.00745183
GL0400	dopa[c] + h[c] -> dopn[c] + co2[c]	0	0	0	0	0	0	0	0	0	0	0	0	0	0	0	0
GL0401	4hpp[c] <=> hhpp[c]	0	0	0	0	0	0	0	0	0	0	0	0	0	0	0	0
GL0402	phe[c] + o2[c] -> pad[c] + co2[c] + h2o[c]	0	0	0	0	0	0	0	0	0	0	0	0	0	0	0	0
GL0403	4hpp[c] + o2[c] -> homogen[c] + co2[c]	0.0072559	0.00822529	0.00725564	0.00721435	0.00725564	0.00745183	0.00725564	0.00745183	0.00725564	0.00745183	0.0072559	0.00745185	0.0072559	0.00745185	0.00725564	0.00745183
GL0404	phpyr[c] + o2[c] -> hphea[c] + co2[c]	0	0	0	0	0	0	0	0	0	0	0	0	0	0	0	0
GL0405	phal[m] + nad[m] + h2o[m] <=> pac[m] + nadh[m] + 2 h[m]	0	0	0	0	0	0	0	0	0	0	0	0	0	0	0	0
GL0406	pnn[c] + h2o[c] + o2[c] <=> phal[c] + nh3[c] + h2o2[c]	0	0	0	0	0	0	0	0	0	0	0	0	0	0	0	0
GL0407	phe[c] + akg[c] <=> phpyr[c] + glu[c]	-0.00238945	-0.00186125	-0.00238945	-0.00253878	-0.00238945	-0.00228258	-0.00238945	-0.00228258	-0.00238945	-0.00228258	-0.00238945	-0.00228257	-0.00238945	-0.00228257	-0.00238945	-0.00228258
GL0408	pad[c] + h2o[c] -> pac[c] + nh3[c]	0	0	0	0	0	0	0	0	0	0	0	0	0	0	0	0
GL0409	phe[c] + h[c] -> pnn[c] + co2[c]	0	0	0	0	0	0	0	0	0	0	0	0	0	0	0	0
GL0410	phe[c] -> cin[c] + nh3[c]	0	0	0	0	0	0	0	0	0	0	0	0	0	0	0	0
GL0411	phpyr[c] <=> hppp[c]	0	0	0	0	0	0	0	0	0	0	0	0	0	0	0	0
GL0412	hphea[c] + 0.5 o2 -> 26hpac[c]	0	0	0	0	0	0	0	0	0	0	0	0	0	0	0	0
GL0413	2 han[m] + 4 o2[m] -> cinn[m] + 2 o2.-[m] + 2 h2o2[m] + 2 h[m]	0	0	0	0	0	0	0	0	0	0	0	0	0	0	0	0
GL0414	trp[c] + o2[c] -> fkyn[c]	0.00036924	0.000353498	0.00036924	0.000359292	0.00036924	0.000366055	0.00036924	0.000366055	0.00036924	0.000366055	0.00036924	0.000366054	0.00036924	0.000366054	0.00036924	0.000366055
GL0415	l5htp[c] + o2[c] -> hfkyn[c]	0	0	0	0	0	0	0	0	0	0	0	0	0	0	0	0
GL0416	set[c] + o2[c] -> fhkyn[c] + h[c]	0	0	0	0	0	0	0	0	0	0	0	0	0	0	0	0
GL0417	han[c] + o2[c] -> cmusa[c] + h[c]	0.00036924	0.000353498	0.00036924	0.000359292	0.00036924	0.000366055	0.00036924	0.000366055	0.00036924	0.000366055	0.00036924	0.000366054	0.00036924	0.000366054	0.00036924	0.000366055
GL0418	kyn[c] + h[c] + nadph[c] + o2[c] -> hkyn[c] + h2o[c] + nadp[c]	0.00036924	0.000353498	0.00036924	0.000359292	0.00036924	0.000366055	0.00036924	0.000366055	0.00036924	0.000366055	0.00036924	0.000366054	0.00036924	0.000366054	0.00036924	0.000366055
GL0419	oap[m] + coa[m] + nad[m] -> glucoa[m] + co2[m] + nadh[m]	0	0	0	0	0	0.000146038	0	0.000146038	0	0.000146038	0	0.000146131	0	0.000146131	0	0.000146038
GL0420	trp[c] + akg[c] -> indpyr[c] + glu[c]	0	0	0	0	0	0	0	0	0	0	0	0	0	0	0	0
GL0421	kyn[c] + akg[c] -> apdob[c] + glu[c]	0	0	0	0	0	0	0	0	0	0	0	0	0	0	0	0
GL0422	hkyn[c] + akg[c] -> ahpdob[c] + glu[c]	0	0	0	0	0	0	0	0	0	0	0	0	0	0	0	0
GL0423	hkyn[c] + h2o[c] -> han[c] + ala[c] + h[c]	0.00036924	0.000353498	0.00036924	0.000359292	0.00036924	0.000366055	0.00036924	0.000366055	0.00036924	0.000366055	0.00036924	0.000366054	0.00036924	0.000366054	0.00036924	0.000366055
GL0424	fkyn[c] + h2o[c] -> fan[c] + ala[c] + h[c]	0	0	0	0	0	0	0	0	0	0	0	0	0	0	0	0
GL0425	fan[c] + h2o[c] -> an[c] + for[c] + h[c]	0	0	0	0	0	0	0	0	0	0	0	0	0	0	0	0
GL0426	fkyn[c] + h2o[c] -> for[c] + kyn[c] + h[c]	0.00036924	0.000353498	0.00036924	0.000359292	0.00036924	0.000366055	0.00036924	0.000366055	0.00036924	0.000366055	0.00036924	0.000366054	0.00036924	0.000366054	0.00036924	0.000366055
GL0427	cmusa[c] -> qa[c] + h2o[c]	0.00036924	0.000353498	0.00036924	0.000359292	0.00036924	0.000366055	0.00036924	0.000366055	0.00036924	0.000366055	0.00036924	0.000366054	0.00036924	0.000366054	0.00036924	0.000366055
GL0428	dhsk[c] + h[c] + nadph[c] <=> sme[c] + nadp[c]	0	0	0	0	0	0	0	0	0	0	0	0	0	0	0	0
GL0429	phen[c] + nadp[c] <=> 4hpp[c] + co2[c] + nadph[c]	0.00404965	0.0047294	0.00404938	0.00399599	0.00404938	0.00418697	0.00404938	0.00418697	0.00404938	0.00418697	0.00404965	0.00418698	0.00404965	0.00418698	0.00404938	0.00418697
GL0430	an[c] + prpp[c] <=> npran[c] + ppi[c]	-0.0064391	-0.00659091	-0.0064391	-0.00653502	-0.0064391	-0.00646981	-0.0064391	-0.00646981	-0.0064391	-0.00646981	-0.0064391	-0.00646982	-0.0064391	-0.00646982	-0.0064391	-0.00646981
GL0431	pep[c] + sme5p[c] -> 3psme[c] + pi[c]	0	0	0	0	0	0	0	0	0	0	0	0	0	0	0	0
GL0432	e4p[c] + pep[c] + h2o[c] -> 3ddah7p[c] + pi[c]	0	0	0	0	0	0	0	0	0	0	0	0	0	0	0	0
GL0433	chor <=> phen[c]	0.0064391	0.00659065	0.00643883	0.00653477	0.00643883	0.00646955	0.00643883	0.00646955	0.00643883	0.00646955	0.0064391	0.00646955	0.0064391	0.00646955	0.00643883	0.00646955
GL0434	sme[c] + atp[c] -> sme5p[c] + adp[c] + h[c]	0	0	0	0	0	0	0	0	0	0	0	0	0	0	0	0
GL0435	trp[c] + h[c] -> trn[c] + co2[c]	0	0	0	0	0	0	0	0	0	0	0	0	0	0	0	0
GL0436	l5htp[c] + h[c] -> set[c] + co2[c]	0	0	0	0	0	0	0	0	0	0	0	0	0	0	0	0
GL0437	cpad5p[c] + h[c] <=> igp[c] + co2[c] + h2o[c]	-0.0064391	-0.00659091	-0.0064391	-0.00653502	-0.0064391	-0.00646981	-0.0064391	-0.00646981	-0.0064391	-0.00646981	-0.0064391	-0.00646982	-0.0064391	-0.00646982	-0.0064391	-0.00646981
GL0438	chor[c] + gln[c] <=> an[c] + glu[c] + pyr[c] + h[c]	-0.0064391	-0.00659091	-0.0064391	-0.00653502	-0.0064391	-0.00646981	-0.0064391	-0.00646981	-0.0064391	-0.00646981	-0.0064391	-0.00646982	-0.0064391	-0.00646982	-0.0064391	-0.00646981
GL0439	dqt[c] <=> dhsk[c] + h2o[c]	0	0	0	0	0	0	0	0	0	0	0	0	0	0	0	0
GL0440	phen[c] + h[c] <=> phpyr[c] + co2[c] + h2o[c]	0.00238945	0.00186125	0.00238945	0.00253878	0.00238945	0.00228258	0.00238945	0.00228258	0.00238945	0.00228258	0.00238945	0.00228257	0.00238945	0.00228257	0.00238945	0.00228258
GL0441	3ddah7p[c] -> dqt[c] + pi[c]	0	0	0	0	0	0	0	0	0	0	0	0	0	0	0	0
GL0442	3psme[c] -> chor[c] + pi[c]	0	0	0	0	0	0	0	0	0	0	0	0	0	0	0	0
GL0443	npran[c] <=> cpad5p[c]	-0.0064391	-0.00659091	-0.0064391	-0.00653502	-0.0064391	-0.00646981	-0.0064391	-0.00646981	-0.0064391	-0.00646981	-0.0064391	-0.00646982	-0.0064391	-0.00646982	-0.0064391	-0.00646981
GL0444	cmusa[c] + 2 h[c] -> am6sa[c] + co2[c]	0	0	0	0	0	0	0	0	0	0	0	0	0	0	0	0
GL0445	macac[c] -> fuacac[c]	0.0072559	0.00822529	0.00725564	0.00721435	0.00725564	0.00745183	0.00725564	0.00745183	0.00725564	0.00745183	0.0072559	0.00745185	0.0072559	0.00745185	0.00725564	0.00745183
GL0446	accoa[c] + sprmd[c] -> nsprd[c] + coa[c] + h[c]	0	0	0	0	0	0	0	0	0	0	0	0	0	0	0	0
GL0447	hpp[m] + nad[m] <=> opp[m] + nadh[m] + h[m]	0	0	0	0	0	0	0	0	0	0	0	0	0	0	0	0
GL0448	opp[m] + coa[m] + nad[m] -> accoa[m] + co2[m] + nadh[m]	0	0	0	0	0	0	0	0	0	0	0	0	0	0	0	0
GL0449	opp[m] + coa[m] + nadp[m] -> accoa[m] + co2[m] + nadph[m]	0	0	0	0	0	0	0	0	0	0	0	0	0	0	0	0
GL0450	aproa[c] + nad[c] + h2o[c] -> bala[c] + nadh[c] + 2 h[c]	0	0	0	0	0	0	0	0	0	0	0	0	0	0	0	0
GL0451	aproa[m] + nad[m] + h2o[m] -> bala[m] + nadh[m] + 2 h[m]	0	0	0	0	0	0	0	0	0	0	0	0	0	0	0	0
GL0452	ppcoa[m] + fad[m] <=> ppecoa[m] + fadh2[m]	0	0	0	0	0	0	0	0	0	0	0	0	0	0	0	0
GL0453	daprp[c] + h2o[c] + o2[c] -> aproa[c] + nh3[c] + h2o2[c]	0	0	0	0	0	0	0	0	0	0	0	0	0	0	0	0
GL0454	hcoa[m] + h2o[m] -> hpp[m] + coa[m] + h[m]	0	0	0	0	0	0	0	0	0	0	0	0	0	0	0	0
GL0455	hcoa[m] <=> ppecoa[m] + h2o[m]	0	0	0	0	0	0	0	0	0	0	0	0	0	0	0	0
GL0456	semet[m] + h2o[m] -> msel[m] + nh3[m] + obut[m]	0	0	0	0	0	0	0	0	0	0	0	0	0	0	0	0
GL0457	semsc[m] + h2o[m] -> pyr[m] + nh3[m] + msel[m]	0	0	0	0	0	0	0	0	0	0	0	0	0	0	0	0
GL0458	selt[c] + 3 nadph[c] + 4 h[c] -> seld[c] + 3 nadp[c] + 3 h2o[c]	0	0	0	0	0	0	0	0	0	0	0	0	0	0	0	0
GL0459	2 nadph[c] + 3 h[c] + msea[c] -> 2 nadp[c] + 2 h2o[c] + msel[c]	0	0	0	0	0	0	0	0	0	0	0	0	0	0	0	0
GL0460	atp[c] + selnt[c] + 2 h[c] -> ppi[c] + aselnt[c]	0	0	0	0	0	0	0	0	0	0	0	0	0	0	0	0
GL0461	2 fero[c] + aselnt[c] -> 2 feri[c] + selt[c] + amp[c] + h[c]	0	0	0	0	0	0	0	0	0	0	0	0	0	0	0	0
GL0462	selt[c] + 4 gsh[c] + 2 h[c] -> gssesg[c] + ogt[c] + 3 h2o[c]	0	0	0	0	0	0	0	0	0	0	0	0	0	0	0	0
GL0463	gssesg[c] + gsh[c] -> gsseh[c] + ogt[c]	0	0	0	0	0	0	0	0	0	0	0	0	0	0	0	0
GL0464	seld[c] -> mnag[c]	0	0	0	0	0	0	0	0	0	0	0	0	0	0	0	0
GL0465	gsseh[c] -> seld[c]	0	0	0	0	0	0	0	0	0	0	0	0	0	0	0	0
GL0466	atp[m] + semet[m] + mtrna[m] -> amp[m] + ppi[m] + selemettrna[m]	0	0	0	0	0	0	0	0	0	0	0	0	0	0	0	0
GL0467	shsys[c] + mthptglu[c] -> semet[c] + thptglu[c] + 3 h[c]	0	0	0	0	0	0	0	0	0	0	0	0	0	0	0	0
GL0468	scyst[c] + h2o[c] -> shsys[c] + nh3[c] + pyr[c] + h[c]	0	0	0	0	0	0	0	0	0	0	0	0	0	0	0	0
GL0469	ophser[c] + scys[c] -> scyst[c] + pi[c]	0	0	0	0	0	0	0	0	0	0	0	0	0	0	0	0
GL0470	dorn[c] + h2o[c] + o2[c] -> 5a2opa[c] + nh3[c] + h2o2[c]	0	0	0	0	0	0	0	0	0	0	0	0	0	0	0	0
GL0471	darg[c] + h2o[c] + o2[c] -> 5g2ot[c] + nh3[c] + h2o2[c]	0	0	0	0	0	0	0	0	0	0	0	0	0	0	0	0
GL0472	pyc[c] + h2o[c] + h[c] -> 5a2opa[c]	0	0	0	0	0	0	0	0	0	0	0	0	0	0	0	0
GL0473	5g2ot[c] + h2o[c] -> 5a2opa[c] + urea[c]	0	0	0	0	0	0	0	0	0	0	0	0	0	0	0	0
GL0474	atp[c] + 2 h2o[c] + 5opro[c] -> adp[c] + pi[c] + glu[c] + h[c]	0	0	0	0	0	0	0	0	0	0	0	0	0	0	0	0
GL0475	atp[c] + glu[c] + cys[c] -> adp[c] + pi[c] + gc[c] + h[c]	0	0.00202916	0	0.00140194	0	0.00219617	0	0.00219617	0	0.00219617	0	0.00219633	0	0.00219633	0	0.00219617
GL0476	gly[c] + atp[c] + gc[c] -> h[c] + pi[c] + adp[c] + gsh[c]	0	0.00202916	0	0.00140194	0	0.00219617	0	0.00219617	0	0.00219617	0	0.00219633	0	0.00219633	0	0.00219617
GL0477	gsh[e] + rx[e] -> hx[e] + rglutt[e] + h[e]	0	0	0	0	0	0	0	0	0	0	0	0	0	0	0	0
GL0478	gsh[m] + rx[m] -> hx[m] + rglutt[m] + h[m]	0	0	0	0	0	0	0	0	0	0	0	0	0	0	0	0
GL0479	gsh[c] + rx[c] -> hx[c] + rglutt[c] + h[c]	0	0	0	0	0	0	0	0	0	0	0	0	0	0	0	0
GL0480	3 h[c] + nadph[c] + gssg[c] -> nadp[c] + 2 gsh[c]	0	0	0	0	0	0	0	0	0	0	0	0	0	0	0	0
GL0481	h2o2[m] + 2 gsh[m] -> 2 h2o[m] + gssg[m] + 2 h[m]	0	0	0	0	0	0	0	0	0	0	0	0	0	0	0	0
GL0482	o2[c] + 2 cys[c] -> h2o2[c] + cyst[c]	0	0	0	0	0	0	0	0	0	0	0	0	0	0	0	0
GL0483	gsh[m] + h2o[m] <=> cgly[m] + glu[m]	0	0	0	0	0	0	0	0	0	0	0	0	0	0	0	0
GL0484	rglutt[m] + h2o[m] -> rscg[m] + glu[m]	0	0	0	0	0	0	0	0	0	0	0	0	0	0	0	0
GL0485	gsh[c] + h2o[c] -> cgly[c] + glu[c]	0	0.00202916	0	0.00140194	0	0.00219617	0	0.00219617	0	0.00219617	0	0.00219633	0	0.00219633	0	0.00219617
GL0486	rscg[c] + h2o[c] -> rcys[c] + gly[c]	0	0	0	0	0	0	0	0	0	0	0	0	0	0	0	0
GL0487	cgly[c] + h2o[c] -> cys[c] + gly[c]	0	0.00202916	0	0.00140194	0	0.00219617	0	0.00219617	0	0.00219617	0	0.00219633	0	0.00219633	0	0.00219617
GL0488	2 feri[m] + qh2[m] -> 2 fero[m] + q[m] + 2 h[m]	0	0.000377787	0	0.000362638	0	0.000517374	0	0.000517374	0	0.000517374	0	0.000517436	0	0.000517436	0	0.000517374
GL0489	qh2[m] + 0.5 o2[m] -> q[m] + h2o[m]	1.06333	1.06346	1.05537	1.05568	1.06273	1.06389	1.06273	1.06389	1.06273	1.06389	6.68202	6.68317	6.68202	6.68317	6.68201	6.68316
GL0490	2 fero[m] + h2o2[m] + 2 h[m] -> 2 feri[m] + 2 h2o[m]	0	0.000377787	0	0.000362638	0	0.000517374	0	0.000517374	0	0.000517374	0	0.000517436	0	0.000517436	0	0.000517374
GL0491	for[c] + h[c] + q[m] -> co2[c] + qh2[m]	0	0	0	0	0	0	0	0	0	0	0	0	0	0	0	0
GL0492	fum[c] + fadh2[m] -> succ[c] + fad[m]	0.00063866	0	0.000223111	0	0.00309205	0.00315312	0.00309205	0.00315312	0.00309205	0.00315312	0	6.18151e-05	0	6.18151e-05	0.00309205	0.00315312
GL0493	2 feri[c] + nadph[c] -> 2 fero[c] + nadp[c] + h[c]	5.61869	5.62314	5.62664	5.62984	5.61928	5.61944	5.61928	5.61944	5.61928	5.61944	0	0.000162043	0	0.000162043	0	0.000162057
GL0494	nadph[m] + h[m] + q[m] -> qh2[m] + nadp[m]	0	0	0	0	0	0	0	0	0	0	0	0	0	0	0	0
GL0495	nadph[c] + h[c] + q[m] -> nadp[c] + qh2[m]	0	0	0	0	0	0	0	0	0	0	0	0	0	0	0	0
GL0496	nadh[m] + 5 h[m] + q[m] -> nad[m] + qh2[m] + 4 h[c]	0.00180613	0	0.000198991	0	0	0.00020457	0	0.00020457	0	0.00020457	5.622	5.6222	5.622	5.6222	5.62765	5.62785
GL0497	4 fero[c] + 8 h[m] + o2[m] -> 4 feri[c] + 4 h[c] + 2 h2o[m]	2.80935	2.81157	2.81332	2.81492	2.80964	2.80972	2.80964	2.80972	2.80964	2.80972	0	8.10214e-05	0	8.10214e-05	0	8.10283e-05
GL0498	h2o[c] + ppi[c] -> h[c] + 2 pi[c]	0.277103	0.410235	0.277087	0.412368	0.276948	0.283835	0.276948	0.283835	0.276948	0.283835	0.276953	0.283841	0.276953	0.283841	0.276948	0.283835
GL0499	h2o[m] + ppi[m] -> h[m] + 2 pi[m]	0	0.00602057	0	0.00628319	0	0.000717506	0	0.000717506	0	0.000717506	0	0.000717112	0	0.000717112	0	0.000717506
GL0500	tmp[c] + h2o[c] <=> pppi[c] + h[c]	0	0	0	0	0	0	0	0	0	0	0	0	0	0	0	0
GL0501	k[e] + na[c] + atp[c] + h2o[c] -> k[c] + na[e] + adp[c] + pi[c] + h[c]	0	0	0	0	0	0	0	0	0	0	0	0	0	0	0	0
GL0502	4 h[c] + adp[m] + pi[m] <=> 3 h[m] + atp[m] + h2o[m]	8.2826	8.28277	8.28259	8.28458	8.28259	8.2819	8.28259	8.2819	8.28259	8.2819	8.28259	8.28191	8.28259	8.28191	8.28259	8.2819
GL0503	h[c] + atp[c] + h2o[c] -> 2 h[e] + adp[c] + pi[c]	0	0.0137853	0	0.00351941	0.000117579	0	0.000117579	0	0.000117579	0	0.0001176	0	0.0001176	0	0.000117579	0
GL0504	h[c] + k[e] + atp[c] + h2o[c] -> 2 h[e] + k[c] + adp[c] + pi[c]	0	0	0	0	0	0	0	0	0	0	0	0	0	0	0	0
GL0505	amp[c] + pppi[c] <=> adp[c] + ppi[c]	0	0	0	0	0	0	0	0	0	0	0	0	0	0	0	0
GL0506	fum[c] + fadh2[c] -> succ[c] + fad[c]	0.00693055	0.00763132	0.00693055	0.00702303	0.00693055	0.00687076	0.00693055	0.00687076	0.00693055	0.00687076	0.00693055	0.00687076	0.00693055	0.00687076	0.00693055	0.00687076
GL0507	meoh[c] + o2[c] -> fald[c] + h2o2[c]	0	0	0	0	0	0	0	0	0	0	0	0	0	0	0	0
GL0508	hygta[c] + nad[c] -> fgt[c] + nadh[c] + h[c]	0	0	0	0	0	0	0	0	0	0	0	0	0	0	0	0
GL0509	hygta[c] + nadp[c] -> fgt[c] + nadph[c] + h[c]	0	0	0	0	0	0	0	0	0	0	0	0	0	0	0	0
GL0510	nnme[c] + gly[c] + h2o[c] -> ser[c] + thmpt[c]	0	0	0	0	0	0	0	0	0	0	0	0	0	0	0	0
GL0511	atp[c] + glyn[c] -> adp[c] + t3p2[c] + h[c]	0.0937992	0.0980594	998.499	998.5	998.499	998.499	998.499	998.499	998.499	998.499	0.0206802	0.0212287	0.0206802	0.0212287	998.499	998.499
GL0512	hno3[c] + nadh[c] + h[c] -> hno2[c] + nad[c] + h2o[c]	0	0	0	0	0	0	0	0	0	0	0	0	0	0	0	0
GL0513	hno3[c] + nadph + h[c] -> hno2[c] + nadp[c] + h2o	0	0	0	0	0	0	0	0	0	0	0	0	0	0	0	0
GL0514	hno2[c] + 3 nadh[c] + 5 h[c] -> nh4oh[c] + 3 nad[c] + h2o[c]	0	0	0	0	0	0	0	0	0	0	0	0	0	0	0	0
GL0515	nh4oh[c] <=> h2o[c] + nh3[c]	0	0	0	0	0	0	0	0	0	0	0	0	0	0	0	0
GL0516	hno2[c] + 3 nadph[c] + 5 h[c] -> nh3[c] + 3 nadp[c] + 2 h2o[c]	0	0	0	0	0	0	0	0	0	0	0	0	0	0	0	0
GL0517	co2[c] + h2o[c] -> hco3[c] + h[c]	0.191849	0.195189	0.17915	0.180454	0.194267	0.196756	0.194267	0.196756	0.194267	0.196756	0.188839	0.191327	0.188839	0.191327	0.177534	0.180022
GL0518	cya[c] + h[c] + hco3[c] -> cbm[c] + co2[c]	0	0	0	0	0	0	0	0	0	0	0	0	0	0	0	0
GL0519	cbm[c] + 2 h[c] -> nh3[c] + co2[c]	0	0	0	0	0	0	0	0	0	0	0	0	0	0	0	0
GL0520	5 h[c] + 3 nadph[c] + slfi[c] -> 3 h2o[c] + 3 nadp[c] + h2s[c]	0	0	0	0	0	0	0	0	0	0	0	0	0	0	0	0
GL0521	slf[c] + h2o2[c] <=> slfi[c] + o2[c] + h2o[c]	-0.00873423	-0.00988765	-0.00873423	-0.00966296	-0.00873423	-0.00924328	-0.00873423	-0.00924328	-0.00873423	-0.00924328	-0.00873423	-0.00924362	-0.00873423	-0.00924362	-0.00873423	-0.00924328
GL0522	paps[c] + rthio[c] <=> 2 h[c] + pap[c] + slfi[c] + othio[c]	0	0.00198119	0	0.00192813	0	0.000498139	0	0.000498139	0	0.000498139	0	0.000498475	0	0.000498475	0	0.000498139
GL0523	aps[c] + atp[c] -> adp[c] + h[c] + paps[c]	0	0.00198119	0	0.00192813	0	0.000498139	0	0.000498139	0	0.000498139	0	0.000498475	0	0.000498475	0	0.000498139
GL0524	atp[c] + h[c] + slf[c] -> aps[c] + ppi[c]	0	0	0	0	0	0	0	0	0	0	0	0	0	0	0	0
GL0525	tslf[m] + 5 h2o[m] + 8 feri[m] -> 2 slf[m] + 8 fero[m] + 10 h[m]	0	0	0	0	0	0	0	0	0	0	0	0	0	0	0	0
GL0526	tslf[c] <=> s[c] + slfi[c]	2.52358e-05	2.41599e-05	2.52358e-05	2.4556e-05	2.52358e-05	2.50181e-05	2.52358e-05	2.50181e-05	2.52358e-05	2.50181e-05	2.52358e-05	2.50181e-05	2.52358e-05	2.50181e-05	2.52358e-05	2.50181e-05
GL0527	h2o[c] + pap[c] -> pi[c] + amp[c]	0	0.00198119	0	0.00192813	0	0.000498139	0	0.000498139	0	0.000498139	0	0.000498475	0	0.000498475	0	0.000498139
GL0528	atp[c] + fgar[c] + gln[c] + h2o[c] -> adp[c] + pi[c] + fgam[c] + glu[c] + h[c]	0.0269053	0.0257586	0.0269056	0.0261808	0.0269056	0.0266735	0.0269056	0.0266735	0.0269056	0.0266735	0.0269053	0.0266735	0.0269053	0.0266735	0.0269056	0.0266735
GL0529	atp[c] + fgam[c] -> adp[c] + pi[c] + air[c] + 2 h[c]	0.0269053	0.0257586	0.0269056	0.0261808	0.0269056	0.0266735	0.0269056	0.0266735	0.0269056	0.0266735	0.0269053	0.0266735	0.0269053	0.0266735	0.0269056	0.0266735
GL0530	atp[c] + pram[c] + gly[c] -> adp[c] + pi[c] + gar[c] + h[c]	0.0269053	0.0257586	0.0269056	0.0261808	0.0269056	0.0266735	0.0269056	0.0266735	0.0269056	0.0266735	0.0269053	0.0266735	0.0269053	0.0266735	0.0269056	0.0266735
GL0531	cair[c] + h[c] <=> air[c] + co2[c]	-0.0268801	-0.0257344	-0.0268804	-0.0261562	-0.0268804	-0.0266485	-0.0268804	-0.0266485	-0.0268804	-0.0266485	-0.0268801	-0.0266485	-0.0268801	-0.0266485	-0.0268804	-0.0266485
GL0532	atp[c] + cair[c] + asp[c] <=> adp[c] + pi[c] + saicar[c] + h[c]	0.0268801	0.0257344	0.0268804	0.0261562	0.0268804	0.0266485	0.0268804	0.0266485	0.0268804	0.0266485	0.0268801	0.0266485	0.0268801	0.0266485	0.0268804	0.0266485
GL0533	amp[c] + ppi[c] <=> ad[c] + prpp[c]	0	0	0	0	0	0	0	0	0	0	0	0	0	0	0	0
GL0534	gmp[c] + ppi[c] <=> gn[c] + prpp[c]	0	0	0	0	0	0	0	0	0	0	0	0	0	0	0	0
GL0535	aicar[c] + ppi[c] <=> aicad[c] + prpp[c]	0	0	0	0	0	0	0	0	0	0	0	0	0	0	0	0
GL0536	imp[c] + h2o[c] <=> prfica[c]	-0.0268801	-0.0257344	-0.0268804	-0.0261562	-0.0268804	-0.0266485	-0.0268804	-0.0266485	-0.0268804	-0.0266485	-0.0268801	-0.0266485	-0.0268801	-0.0266485	-0.0268804	-0.0266485
GL0537	gtp[c] + h2o[c] -> gmp[c] + ppi[c] + h[c]	0	0	0	0	0	7.11031e-05	0	7.11031e-05	0	7.11031e-05	0	7.14371e-05	0	7.14371e-05	0	7.11031e-05
GL0538	itp[c] + h2o[c] -> imp[c] + ppi[c] + h[c]	0	0	0	0	0	0	0	0	0	0	0	0	0	0	0	0
GL0539	dgtp[c] + h2o[c] -> dgmp[c] + ppi[c] + h[c]	0	0	0	0	0	5.80664e-05	0	5.80664e-05	0	5.80664e-05	0	5.86769e-05	0	5.86769e-05	0	5.80664e-05
GL0540	xtp[c] + h2o[c] -> xmp[c] + ppi[c] + h[c]	0	0	0	0	0	0	0	0	0	0	0	0	0	0	0	0
GL0541	ditp[c] + h2o[c] -> dimp[c] + ppi[c] + h[c]	0	0	0	0	0	0	0	0	0	0	0	0	0	0	0	0
GL0542	atp[c] -> camp[c] + ppi[c]	0	0	0	0	0	0	0	0	0	0	0	0	0	0	0	0
GL0543	gtp[c] -> cgmp[c] + ppi[c]	0	0	0	0	0	3.55516e-05	0	3.55516e-05	0	3.55516e-05	0	3.57186e-05	0	3.57186e-05	0	3.55516e-05
GL0544	atp[c] + pyr[c] <=> adp[c] + pep[c] + h[c]	-1.40869	-1.4028	-1.40631	-1.4044	-1.41394	-1.41222	-1.41394	-1.41222	-1.41394	-1.41222	-1.41122	-1.4095	-1.41122	-1.4095	-1.40557	-1.40385
GL0545	gtp[c] + pyr[c] <=> gdp[c] + pep[c] + h[c]	-0.0247558	-0.0256273	-0.0247561	-0.0257689	-0.0247561	-0.0249528	-0.0247561	-0.0249528	-0.0247561	-0.0249528	-0.0247558	-0.0249533	-0.0247558	-0.0249533	-0.0247561	-0.0249528
GL0546	datp[c] + pyr[c] <=> dadp[c] + pep[c] + h[c]	0	0	0	0	0	0	0	0	0	0	0	0	0	0	0	0
GL0547	dgtp[c] + pyr[c] <=> dgdp[c] + pep[c] + h[c]	0	0	0	0	0	-5.80664e-05	0	-5.80664e-05	0	-5.80664e-05	0	-5.86769e-05	0	-5.86769e-05	0	-5.80664e-05
GL0548	pppgpp[c] + h2o[c] <=> ppgpp[c] + pi[c] + h[c]	0	0	0	0	0	0	0	0	0	0	0	0	0	0	0	0
GL0549	camp[c] + h2o[c] -> amp[c] + h[c]	0	0	0	0	0	0	0	0	0	0	0	0	0	0	0	0
GL0550	cgmp[c] + h2o[c] -> gmp[c] + h[c]	0	0	0	0	0	3.55516e-05	0	3.55516e-05	0	3.55516e-05	0	3.57186e-05	0	3.57186e-05	0	3.55516e-05
GL0551	atp[c] + gmp[c] <=> adp[c] + gdp[c]	0.0229168	0.02194	0.022917	0.0222997	0.022917	0.022826	0.022917	0.022826	0.022917	0.022826	0.0229168	0.0228265	0.0229168	0.0228265	0.022917	0.022826
GL0552	atp[c] + dgmp[c] <=> adp[c] + dgdp[c]	-0.000298845	-0.000286104	-0.000298845	-0.000290794	-0.000298845	-0.000238201	-0.000298845	-0.000238201	-0.000298845	-0.000238201	-0.000298845	-0.00023759	-0.000298845	-0.00023759	-0.000298845	-0.000238201
GL0553	rthio[c] + adp[c] -> dadp[c] + othio[c] + h2o[c]	0.00023642	0.00022634	0.00023642	0.000230051	0.00023642	0.00023438	0.00023642	0.00023438	0.00023642	0.00023438	0.00023642	0.00023438	0.00023642	0.00023438	0.00023642	0.00023438
GL0554	gdp[c] + rthio[c] -> dgdp[c] + othio[c] + h2o[c]	0.000298845	0.000286104	0.000298845	0.000290794	0.000298845	0.000296267	0.000298845	0.000296267	0.000298845	0.000296267	0.000298845	0.000296267	0.000298845	0.000296267	0.000298845	0.000296267
GL0555	adn[c] + pi[c] -> ad[c] + r1p[c]	0	0	0	0	0	0	0	0	0	0	0	0	0	0	0	0
GL0556	inos[c] + pi[c] <=> hyxn[c] + r1p[c]	0	0	0	0	0	0	0	0	0	0	0	0	0	0	0	0
GL0557	dg[c] + pi[c] <=> gn[c] + dr1p[c]	0	0	0	0	0	0	0	0	0	0	0	0	0	0	0	0
GL0558	gsn[c] + pi[c] <=> gn[c] + r1p[c]	0	0	0	0	0	0	0	0	0	0	0	0	0	0	0	0
GL0559	xtsine[c] + pi[c] <=> xan[c] + r1p[c]	0	0	0	0	0	0	0	0	0	0	0	0	0	0	0	0
GL0560	2dan[c] + pi[c] <=> ad[c] + dr1p[c]	0	0	0	0	0	0	0	0	0	0	0	0	0	0	0	0
GL0561	hyxn[c] + dr1p[c] <=> din[c] + pi[c]	0	0	0	0	0	0	0	0	0	0	0	0	0	0	0	0
GL0562	gn[c] + h2o[c] + h[c] -> xan[c] + nh3[c]	0	0	0	0	0	0	0	0	0	0	0	0	0	0	0	0
GL0563	atp[c] + xmp[c] + nh3[c] -> amp[c] + ppi[c] + gmp[c] + 2 h[c]	0.0250432	0.0238015	0.0250435	0.0242047	0.0250435	0.0244485	0.0250435	0.0244485	0.0250435	0.0244485	0.0250432	0.0244484	0.0250432	0.0244484	0.0250435	0.0244485
GL0564	atp[c] + xmp[c] + gln[c] + h2o[c] -> amp[c] + ppi[c] + gmp[c] + glu[c] + 2 h[c]	0	0.000174339	0	0.000164073	0	0.000378971	0	0.000378971	0	0.000378971	0	0.000379017	0	0.000379017	0	0.000378971
GL0565	imp[c] + nad[c] + h2o[c] -> xmp[c] + nadh[c] + h[c]	0.0250432	0.0239758	0.0250435	0.0243688	0.0250435	0.0248274	0.0250435	0.0248274	0.0250435	0.0248274	0.0250432	0.0248274	0.0250432	0.0248274	0.0250435	0.0248274
GL0566	amp[c] + h2o[c] + h[c] -> imp[c] + nh3[c]	0	0.00141618	0	0.00133288	0	0	0	0	0	0	0	0	0	0	0	0
GL0567	atp[c] + adn[c] -> adp[c] + amp[c] + h[c]	0.000350645	0.000335696	0.000350645	0.000341199	0.000350645	0.00124384	0.000350645	0.00124384	0.000350645	0.00124384	0.000350645	0.00124419	0.000350645	0.00124419	0.000350645	0.00124384
GL0568	adn[c] + h2o[c] + h[c] -> inos[c] + nh3[c]	0	0	0	0	0	0	0	0	0	0	0	0	0	0	0	0
GL0569	h[c] + h2o[c] + 2dan[c] -> nh3[c] + din[c]	0	0	0	0	0	0	0	0	0	0	0	0	0	0	0	0
GL0570	2 adp[c] <=> atp[c] + amp[c]	-0.066083	-0.0556629	-0.0660836	-0.0569811	-0.0660915	-0.0688053	-0.0660915	-0.0688053	-0.0660915	-0.0688053	-0.0660968	-0.06881	-0.0660968	-0.06881	-0.0660915	-0.0688053
GL0571	atp[c] + damp[c] <=> adp[c] + dadp[c]	-0.00023642	-0.00022634	-0.00023642	-0.000230051	-0.00023642	-0.00023438	-0.00023642	-0.00023438	-0.00023642	-0.00023438	-0.00023642	-0.00023438	-0.00023642	-0.00023438	-0.00023642	-0.00023438
GL0572	2 adp[m] <=> atp[m] + amp[m]	0	-0.00602057	0	-0.00628319	0	-0.000717506	0	-0.000717506	0	-0.000717506	0	-0.000717112	0	-0.000717112	0	-0.000717506
GL0573	atp[m] + damp[m] <=> adp[m] + dadp[m]	0	0	0	0	0	0	0	0	0	0	0	0	0	0	0	0
GL0574	urate[c] + o2[c] + h2o[c] -> hiura[c] + h2o2[c]	0	0	0	0	0	0	0	0	0	0	0	0	0	0	0	0
GL0575	hiura[c] + h2o[c] -> houdhic[c] + h[c]	0	0	0	0	0	0	0	0	0	0	0	0	0	0	0	0
GL0576	houdhic[c] + h[c] -> ratn[c] + co2[c]	0	0	0	0	0	0	0	0	0	0	0	0	0	0	0	0
GL0577	ratn[c] <=> satn[c]	0	0	0	0	0	0	0	0	0	0	0	0	0	0	0	0
GL0578	satn[c] + h2o[c] <=> att[c] + h[c]	0	0	0	0	0	0	0	0	0	0	0	0	0	0	0	0
GL0579	att[c] + h2o[c] <=> ugc[c] + urea[c]	0	0	0	0	0	0	0	0	0	0	0	0	0	0	0	0
GL0580	apppa[c] + h2o[c] -> adp[c] + amp[c] + 2 h[c]	0	0	0	0	0	0	0	0	0	0	0	0	0	0	0	0
GL0581	adp[c] + atp[c] + h[c] -> pi[c] + appppa[c]	0	0.00198119	0	0.00192813	0	0.000498139	0	0.000498139	0	0.000498139	0	0.000498475	0	0.000498475	0	0.000498139
GL0582	slf[c] + appppa[c] -> aps[c] + atp[c]	0	0.00198119	0	0.00192813	0	0.000498139	0	0.000498139	0	0.000498139	0	0.000498475	0	0.000498475	0	0.000498139
GL0583	damp[c] + h2o[c] -> 2dan[c] + pi[c]	0	0	0	0	0	0	0	0	0	0	0	0	0	0	0	0
GL0584	atp[c] + udp[c] -> adp[c] + utp[c]	0.185218	0.333364	0.185201	0.333918	0.185054	0.188429	0.185054	0.188429	0.185054	0.188429	0.185054	0.188429	0.185054	0.188429	0.185054	0.188429
GL0585	atp[c] + dtdp[c] -> adp[c] + dttp[c]	2.55e-06	6.76543e-06	2.55e-06	5.41977e-06	2.55e-06	5.1e-06	2.55e-06	5.1e-06	2.55e-06	5.1e-06	2.55e-06	5.1e-06	2.55e-06	5.1e-06	2.55e-06	4.25e-06
GL0586	doroa[c] + h2o[c] <=> caasp[c] + h[c]	-0.00446674	-0.00427631	-0.00446674	-0.00434641	-0.00446674	-0.00442821	-0.00446674	-0.00442821	-0.00446674	-0.00442821	-0.00446674	-0.0044282	-0.00446674	-0.0044282	-0.00446674	-0.00442821
GL0587	doroa[c] + fum[c] <=> oroa[c] + succ[c]	0.00446674	0.00427631	0.00446674	0.00434641	0.00446674	0.00442821	0.00446674	0.00442821	0.00446674	0.00442821	0.00446674	0.0044282	0.00446674	0.0044282	0.00446674	0.00442821
GL0588	doroa[c] + qn[c] -> oroa[c] + hqn[c]	0	0	0	0	0	0	0	0	0	0	0	0	0	0	0	0
GL0589	oroa[c] + prpp[c] <=> omp[c] + ppi[c]	0.00446674	0.00427631	0.00446674	0.00434641	0.00446674	0.00442821	0.00446674	0.00442821	0.00446674	0.00442821	0.00446674	0.0044282	0.00446674	0.0044282	0.00446674	0.00442821
GL0590	omp[c] + h[c] -> ump[c] + co2[c]	0.00446674	0.00427631	0.00446674	0.00434641	0.00446674	0.00442821	0.00446674	0.00442821	0.00446674	0.00442821	0.00446674	0.0044282	0.00446674	0.0044282	0.00446674	0.00442821
GL0591	atp[c] + cytd[c] -> adp[c] + cmp[c] + h[c]	0	0	0	0	0	0	0	0	0	0	0	0	0	0	0	0
GL0592	utp[c] + cytd[c] -> udp[c] + cmp[c] + h[c]	0	0	0	0	0	0	0	0	0	0	0	0	0	0	0	0
GL0593	gtp[c] + cytd[c] -> gdp[c] + cmp[c] + h[c]	0	0	0	0	0	0	0	0	0	0	0	0	0	0	0	0
GL0594	itp[c] + cytd[c] -> idp[c] + cmp[c] + h[c]	0	0	0	0	0	0	0	0	0	0	0	0	0	0	0	0
GL0595	atp[c] + uri[c] -> adp[c] + ump[c] + h[c]	0	0	0	0	0	0	0	0	0	0	0	0	0	0	0	8.5e-07
GL0596	utp[c] + uri[c] -> udp[c] + ump[c] + h[c]	0	0	0	0	0	0	0	0	0	0	0	0	0	0	0	0
GL0597	gtp[c] + uri[c] -> gdp[c] + ump[c] + h[c]	0	0	0	0	0	0	0	0	0	0	0	0	0	0	0	0
GL0598	itp[c] + uri[c] -> idp[c] + ump[c] + h[c]	0	0	0	0	0	0	0	0	0	0	0	0	0	0	0	0
GL0599	datp[c] + cytd[c] -> dadp[c] + cmp[c] + h[c]	0	0	0	0	0	0	0	0	0	0	0	0	0	0	0	0
GL0600	datp[c] + uri[c] -> dadp[c] + ump[c] + h[c]	0	0	0	0	0	0	0	0	0	0	0	0	0	0	0	0
GL0601	dgtp[c] + uri[c] -> dgdp[c] + ump[c] + h[c]	0	0	0	0	0	0	0	0	0	0	0	0	0	0	0	0
GL0602	dgtp[c] + cytd[c] -> dgdp[c] + cmp[c] + h[c]	0	0	0	0	0	0	0	0	0	0	0	0	0	0	0	0
GL0603	dttp[c] + cytd[c] -> dtdp[c] + cmp[c] + h[c]	0	0	0	0	0	0	0	0	0	0	0	0	0	0	0	0
GL0604	dttp[c] + uri[c] -> dtdp[c] + ump[c] + h[c]	0	0	0	0	0	0	0	0	0	0	0	0	0	0	0	-8.5e-07
GL0605	dctp[c] + uri[c] -> dcdp[c] + ump[c] + h[c]	0	0	0	0	0	0	0	0	0	0	0	0	0	0	0	0
GL0606	dutp[c] + uri[c] -> dudp[c] + ump[c] + h[c]	0	0	0	0	0	0	0	0	0	0	0	0	0	0	0	0
GL0607	dctp[c] + cytd[c] -> dcdp[c] + cmp[c] + h[c]	0	0	0	0	0	0	0	0	0	0	0	0	0	0	0	0
GL0608	dutp[c] + cytd[c] -> dudp[c] + cmp[c] + h[c]	0	0	0	0	0	0	0	0	0	0	0	0	0	0	0	0
GL0609	uri[m] + pi[m] <=> ura[m] + r1p[m]	0	0	0	0	0	0	0	0	0	0	0	0	0	0	0	0
GL0610	du[m] + pi[m] <=> ura[m] + dr1p[m]	0	0	0	0	0	0	0	0	0	0	0	0	0	0	0	0
GL0611	uri[m] + h2o[m] -> ura[m] + rib[m]	0	0	0	0	0	0	0	0	0	0	0	0	0	0	0	0
GL0612	ump[c] + ppi[c] <=> ura[c] + prpp[c]	0	0	0	0	0	0	0	0	0	0	0	0	0	0	0	0
GL0613	cytd[c] + h2o[c] + h[c] -> uri[c] + nh3[c]	0	0	0	0	0	0	0	0	0	0	0	0	0	0	0	0
GL0614	dc[c] + h2o[c] + h[c] -> du[c] + nh3[c]	0	0	0	0	0	0	0	0	0	0	0	0	0	0	0	0
GL0615	cyts[c] + h2o[c] + h[c] -> ura[c] + nh3[c]	0	0	0	0	0	0	0	0	0	0	0	0	0	0	0	0
GL0616	ura[c] + r5p[c] <=> puri5p[c] + h2o[c]	0	0	0	0	0	0	0	0	0	0	0	0	0	0	0	0
GL0617	atp[c] + psdine[c] -> adp[c] + puri5p[c] + h[c]	0	0	0	0	0	0	0	0	0	0	0	0	0	0	0	0
GL0618	atp[c] + utp[c] + nh3[c] -> adp[c] + pi[c] + ctp[c] + 2 h[c]	0.00269093	0.00192553	0.00269093	0.00215328	0.00269093	0.00230953	0.00269093	0.00230953	0.00269093	0.00230953	0.00269093	0.00230961	0.00269093	0.00230961	0.00269093	0.00230953
GL0619	atp[c] + utp[c] + gln[c] + h2o[c] -> adp[c] + pi[c] + ctp[c] + glu[c] + 2 h[c]	0	0.000650682	0	0.000465156	0	0.000592569	0	0.000592569	0	0.000592569	0	0.000592489	0	0.000592489	0	0.000592569
GL0620	utp[c] + h2o[c] -> ump[c] + ppi[c] + h[c]	0	0	0	0	0	0	0	0	0	0	0	0	0	0	0	0
GL0621	othio[c] + nadph[c] + h[c] -> rthio[c] + nadp[c]	0.00107053	0.00300608	0.00107053	0.00296982	0.00107053	0.00155943	0.00107053	0.00155943	0.00107053	0.00155943	0.00107053	0.00155977	0.00107053	0.00155977	0.00107053	0.00155943
GL0622	rthio[c] + udp[c] -> dudp[c] + othio[c] + h2o[c]	0.00023642	0.00022634	0.00023642	0.000230051	0.00023642	0	0.00023642	0	0.00023642	0	0.00023642	0	0.00023642	0	0.00023642	0
GL0623	rthio[c] + cdp[c] -> dcdp[c] + othio[c] + h2o[c]	0.000298845	0.000286104	0.000298845	0.000290794	0.000298845	0.000530647	0.000298845	0.000530647	0.000298845	0.000530647	0.000298845	0.000530647	0.000298845	0.000530647	0.000298845	0.000530647
GL0624	dutp[c] + h2o[c] -> dump[c] + ppi[c] + h[c]	0	0	0	0	0	0	0	0	0	0	0	0	0	0	0	0
GL0625	atp[c] + dtmp[c] <=> adp[c] + dtdp[c]	0	0	0	0	0	0	0	0	0	0	0	0	0	0	0	0
GL0626	atp[c] + dump[c] <=> adp[c] + dudp[c]	-0.00023642	-0.00022634	-0.00023642	-0.000230051	-0.00023642	0	-0.00023642	0	-0.00023642	0	-0.00023642	0	-0.00023642	0	-0.00023642	0
GL0627	dcmp[c] + h2o[c] + h[c] -> dump[c] + nh3[c]	0	0	0	0	0	0.00023438	0	0.00023438	0	0.00023438	0	0.00023438	0	0.00023438	0	0.00023438
GL0628	du[c] + pi[c] -> ura[c] + dr1p[c]	0	0	0	0	0	0	0	0	0	0	0	0	0	0	0	0
GL0629	adp[c] + cdp[c] <=> atp[c] + cmp[c]	-0.000298845	0.00174079	-0.000298845	0.00176932	-0.000298845	-0.000530647	-0.000298845	-0.000530647	-0.000298845	-0.000530647	-0.000298845	-0.000530647	-0.000298845	-0.000530647	-0.000298845	-0.000530647
GL0630	adp[c] + udp[c] <=> atp[c] + ump[c]	-0.00292735	-0.00280255	-0.00292735	-0.00284849	-0.00292735	-0.0029021	-0.00292735	-0.0029021	-0.00292735	-0.0029021	-0.00292735	-0.0029021	-0.00292735	-0.0029021	-0.00292735	-0.0029021
GL0631	atp[c] + dcmp[c] <=> adp[c] + dcdp[c]	-0.000298845	-0.000286104	-0.000298845	-0.000290794	-0.000298845	-0.000530647	-0.000298845	-0.000530647	-0.000298845	-0.000530647	-0.000298845	-0.000530647	-0.000298845	-0.000530647	-0.000298845	-0.000530647
GL0632	apru[c] + h[c] + nadph[c] -> apdruci[c] + nadp[c]	7.9692e-06	7.62945e-06	7.9692e-06	7.75451e-06	7.9692e-06	7.90046e-06	7.9692e-06	7.90046e-06	7.9692e-06	7.90046e-06	7.9692e-06	7.90045e-06	7.9692e-06	7.90045e-06	7.9692e-06	7.90046e-06
GL0633	aura[c] + db4p[c] -> d8rl[c] + 2 h2o[c] + pi[c]	1.59384e-05	1.52589e-05	1.59384e-05	1.5509e-05	1.59384e-05	1.58009e-05	1.59384e-05	1.58009e-05	1.59384e-05	1.58009e-05	1.59384e-05	1.58009e-05	1.59384e-05	1.58009e-05	1.59384e-05	1.58009e-05
GL0634	2 d8rl[c] -> aura[c] + ribflav[c]	7.9692e-06	7.62945e-06	7.9692e-06	7.75451e-06	7.9692e-06	7.90046e-06	7.9692e-06	7.90046e-06	7.9692e-06	7.90046e-06	7.9692e-06	7.90045e-06	7.9692e-06	7.90045e-06	7.9692e-06	7.90046e-06
GL0635	ribflav[c] + atp[c] -> fmn[c] + adp[c] + h[c]	0	0	0	-1.3925e-13	0	0	0	0	0	0	0	0	0	0	0	0
GL0636	ribflav[m] + atp[m] -> fmn[m] + adp[m] + h[m]	0	0	0	0	0	0	0	0	0	0	0	0	0	0	0	0
GL0637	fmn[c] + atp[c] + h[c] -> fad[c] + ppi[c]	0	0	0	0	0	0	0	0	0	0	0	0	0	0	0	0
GL0638	fmn[m] + atp[m] + h[m] -> fad[m] + ppi[m]	0	0	0	-1.3925e-13	0	0	0	0	0	0	0	0	0	0	0	0
GL0639	apdruci[c] + h2o[c] -> aura[c] + pi[c]	7.9692e-06	7.62945e-06	7.9692e-06	7.75451e-06	7.9692e-06	7.90046e-06	7.9692e-06	7.90046e-06	7.9692e-06	7.90046e-06	7.9692e-06	7.90045e-06	7.9692e-06	7.90045e-06	7.9692e-06	7.90046e-06
GL0640	fmn[e] + h2o[e] -> ribflav[e] + pi[e]	0	0	0	0	0	0	0	0	0	0	0	0	0	0	0	0
GL0641	gtp[c] + 3 h2o[c] -> d6rp5p[c] + for[c] + 2 h[c] + ppi[c]	7.9692e-06	7.62945e-06	7.9692e-06	7.75451e-06	7.9692e-06	7.90046e-06	7.9692e-06	7.90046e-06	7.9692e-06	7.90046e-06	7.9692e-06	7.90045e-06	7.9692e-06	7.90045e-06	7.9692e-06	7.90046e-06
GL0642	d6rp5p[c] + h[c] + h2o[c] -> apru[c] + nh3[c]	7.9692e-06	7.62945e-06	7.9692e-06	7.75451e-06	7.9692e-06	7.90046e-06	7.9692e-06	7.90046e-06	7.9692e-06	7.90046e-06	7.9692e-06	7.90045e-06	7.9692e-06	7.90045e-06	7.9692e-06	7.90046e-06
GL0643	rl5p[c] -> db4p[c] + for[c] + h[c]	1.59384e-05	1.52589e-05	1.59384e-05	1.5509e-05	1.59384e-05	1.58009e-05	1.59384e-05	1.58009e-05	1.59384e-05	1.58009e-05	1.59384e-05	1.58009e-05	1.59384e-05	1.58009e-05	1.59384e-05	1.58009e-05
GL0644	atp[c] + top[c] -> adp[c] + ahmp[c] + h[c]	2.52358e-05	2.41599e-05	2.52358e-05	2.4556e-05	2.52358e-05	0.0010734	2.52358e-05	0.0010734	2.52358e-05	0.0010734	2.52358e-05	0.00107353	2.52358e-05	0.00107353	2.52358e-05	0.0010734
GL0645	atp[c] + ahmp[c] -> adp[c] + ahmpp[c]	2.52358e-05	2.41599e-05	2.52358e-05	2.4556e-05	2.52358e-05	0.0010734	2.52358e-05	0.0010734	2.52358e-05	0.0010734	2.52358e-05	0.00107353	2.52358e-05	0.00107353	2.52358e-05	0.0010734
GL0646	nad[c] + gly[c] + s[c] + 2 h[c] -> adpemtc[c] + nicd[c] + 3 h2o[c]	2.52358e-05	2.41599e-05	2.52358e-05	2.4556e-05	2.52358e-05	2.50181e-05	2.52358e-05	2.50181e-05	2.52358e-05	2.50181e-05	2.52358e-05	2.50181e-05	2.52358e-05	2.50181e-05	2.52358e-05	2.50181e-05
GL0647	adpemtc[c] + h2o[c] -> cthzp[c] + amp[c] + 4 h[c]	2.52358e-05	2.41599e-05	2.52358e-05	2.4556e-05	2.52358e-05	2.50181e-05	2.52358e-05	2.50181e-05	2.52358e-05	2.50181e-05	2.52358e-05	2.50181e-05	2.52358e-05	2.50181e-05	2.52358e-05	2.50181e-05
GL0648	ahmpp[c] + cthzp[c] + 2 h[c] -> thmp[c] + ppi[c] + co2[c]	2.52358e-05	2.41599e-05	2.52358e-05	2.4556e-05	2.52358e-05	2.50181e-05	2.52358e-05	2.50181e-05	2.52358e-05	2.50181e-05	2.52358e-05	2.50181e-05	2.52358e-05	2.50181e-05	2.52358e-05	2.50181e-05
GL0649	ahmpp[c] + thzp[c] + h[c] -> ppi[c] + thmp[c]	0	0	0	0	0	0.00104838	0	0.00104838	0	0.00104838	0	0.00104851	0	0.00104851	0	0.00104838
GL0650	atp[c] + thz[c] -> adp[c] + thzp[c] + h[c]	0	0	0	0	0	0.00104838	0	0.00104838	0	0.00104838	0	0.00104851	0	0.00104851	0	0.00104838
GL0651	atp[c] + thdp[c] + 2 h[c] -> adp[c] + thtp[c]	0	0	0	0	0	0	0	0	0	0	0	0	0	0	0	0
GL0652	atp[c] + thm[c] -> amp[c] + thdp[c] + h[c]	0	0	0	0	0	0	0	0	0	0	0	0	0	0	0	0
GL0653	h2o[c] + thmp[c] -> pi[c] + thm[c]	2.52358e-05	2.41599e-05	2.52358e-05	2.4556e-05	2.52358e-05	0.0010734	2.52358e-05	0.0010734	2.52358e-05	0.0010734	2.52358e-05	0.00107353	2.52358e-05	0.00107353	2.52358e-05	0.0010734
GL0654	air[c] + h[c] -> pi[c] + ac[c] + top[c]	2.52358e-05	2.41599e-05	2.52358e-05	2.4556e-05	2.52358e-05	2.50181e-05	2.52358e-05	2.50181e-05	2.52358e-05	2.50181e-05	2.52358e-05	2.50181e-05	2.52358e-05	2.50181e-05	2.52358e-05	2.50181e-05
GL0655	h2o[c] + thm[c] -> h[c] + top[c] + thz[c]	0	0	0	0	0	0.00104838	0	0.00104838	0	0.00104838	0	0.00104851	0	0.00104851	0	0.00104838
GL0656	pht[c] + akg[c] <=> ohpb[c] + glu[c]	0	0	0	0	0	0	0	0	0	0	0	0	0	0	0	0
GL0657	pht[c] + h2o[c] -> hthr[c] + pi[c]	0	0	0	0	0	0	0	0	0	0	0	0	0	0	0	0
GL0658	dxul[c] + hthr[c] -> vb6[c]	0	0	0	0	0	0	0	0	0	0	0	0	0	0	0	0
GL0659	pdxal[c] + nh3[c] + h2o2[c] <=> pdxam[c] + h2o[c] + o2[c]	0	0	0	0	0	0	0	0	0	0	0	0	0	0	0	0
GL0660	vb6[c] + o2[c] <=> pdxal[c] + h2o2[c]	-0.00873423	-0.0115052	-998.495	-998.496	-0.00873423	-0.0100253	-0.00873423	-0.0100253	-0.00873423	-0.0100253	-0.00873423	-0.0100248	-0.00873423	-0.0100248	-0.00873423	-0.0100253
GL0661	pdxam5pi[c] + h2o[c] + o2[c] + h[c] -> plp[c] + nh3[c] + h2o2[c]	0	0	0	0	0	0	0	0	0	0	0	0	0	0	0	0
GL0662	pdxi5pi[c] + o2[c] + h[c] -> h2o2[c] + plp[c]	0	0	0	0	0	0	0	0	0	0	0	0	0	0	0	0
GL0663	vb6[c] + nadp[c] <=> pdxal[c] + nadph[c] + h[c]	0.00873423	0.0115052	998.495	998.496	0.00873423	0.0100253	0.00873423	0.0100253	0.00873423	0.0100253	0.00873423	0.0100248	0.00873423	0.0100248	0.00873423	0.0100253
GL0664	atp[c] + pdxal[c] -> adp[c] + plp[c]	0	0.00202916	0	0.00140194	0	0.00219617	0	0.00219617	0	0.00219617	0	0.00219633	0	0.00219633	0	0.00219617
GL0665	atp[c] + vb6[c] -> adp[c] + pdxi5pi[c] + h[c]	0	0.00202916	0	0.00140194	0	0.00219617	0	0.00219617	0	0.00219617	0	0.00219633	0	0.00219633	0	0.00219617
GL0666	atp[c] + pdxam[c] -> adp[c] + pdxam5pi[c] + h[c]	0	0.00202916	0	0.00140194	0	0.00219617	0	0.00219617	0	0.00219617	0	0.00219633	0	0.00219633	0	0.00219617
GL0667	plp[c] + h2o[c] -> pdxal[c] + pi[c] + h[c]	0	0.00202916	0	0.00140194	0	0.00219617	0	0.00219617	0	0.00219617	0	0.00219633	0	0.00219633	0	0.00219617
GL0668	pdxi5pi[c] + h2o[c] -> vb6[c] + pi[c]	0	0.00202916	0	0.00140194	0	0.00219617	0	0.00219617	0	0.00219617	0	0.00219633	0	0.00219633	0	0.00219617
GL0669	pdxam5pi[c] + h2o[c] -> pdxam[c] + pi[c]	0	0.00202916	0	0.00140194	0	0.00219617	0	0.00219617	0	0.00219617	0	0.00219633	0	0.00219633	0	0.00219617
GL0670	ga3p[c] + rl5p[c] + gln[c] -> plp[c] + glu[c] + pi[c] + 3 h2o[c]	0	0	0	0	0	0	0	0	0	0	0	0	0	0	0	0
GL0671	glal[c] + obut[c] + ala[c] -> vb6[c]	0	0	0	0	0	0	0	0	0	0	0	0	0	0	0	0
GL0672	hpyr[c] + h[c] <=> glal[c] + co2[c]	0	-2.54315e-07	-2.6564e-07	-2.58484e-07	-2.6564e-07	-2.63349e-07	-2.6564e-07	-2.63349e-07	-2.6564e-07	-2.63349e-07	0	-2.63348e-07	0	-2.63348e-07	-2.6564e-07	-2.63349e-07
GL0673	nadph[m] + nad[m] <=> nadp[m] + nadh[m]	-0.0486556	-0.0470001	-0.0502956	-0.0501177	-0.0387397	-0.0386895	-0.0387397	-0.0386895	-0.0387397	-0.0386895	-0.0387397	-0.0386899	-0.0387397	-0.0386899	-0.0508502	-0.0508001
GL0674	nar[c] + pi[c] <=> nica[c] + r1p[c] + 2 h[c]	0	-0.000676388	0	-0.000467313	0	1.42183e-05	0	1.42183e-05	0	1.42183e-05	0	1.42621e-05	0	1.42621e-05	0	1.42183e-05
GL0675	nnr[c] + pi[c] <=> nicd[c] + r1p[c] + h[c]	-2.52358e-05	-0.000701086	-2.52358e-05	-0.000492208	-2.52358e-05	-0.000737217	-2.52358e-05	-0.000737217	-2.52358e-05	-0.000737217	-2.52358e-05	-0.000737168	-2.52358e-05	-0.000737168	-2.52358e-05	-0.000737217
GL0676	prpp[c] + qa[c] + 2 h[c] -> ncn[c] + co2[c] + ppi[c]	0.00036924	0.000353498	0.00036924	0.000359292	0.00036924	0.000366055	0.00036924	0.000366055	0.00036924	0.000366055	0.00036924	0.000366054	0.00036924	0.000366054	0.00036924	0.000366055
GL0677	ncn[c] + adp[c] + 2 h[c] -> nar[c] + atp[c]	0	0	0	0	0	0	0	0	0	0	0	0	0	0	0	0
GL0678	nnr[c] + atp[c] -> nmn[c] + adp[c] + h[c]	2.52358e-05	0.00205386	2.52358e-05	0.00142683	2.52358e-05	0.00220133	2.52358e-05	0.00220133	2.52358e-05	0.00220133	2.52358e-05	0.00220139	2.52358e-05	0.00220139	2.52358e-05	0.00220133
GL0679	atp[c] + nad[c] -> adp[c] + h[c] + nadp[c]	0	0	0	-2.43636e-11	0	0	0	0	0	0	0	0	0	0	0	0
GL0680	atp[m] + nadh[m] -> adp[m] + h[m] + nadph[m]	0	0	0	0	0	-1.16601e-12	0	-1.16601e-12	0	-1.16601e-12	0	0	0	0	0	8.78364e-12
GL0681	nmn[c] + atp[c] + h[c] <=> nad[c] + ppi[c]	2.52358e-05	2.41599e-05	2.52358e-05	2.4556e-05	2.52358e-05	-1.4916e-05	2.52358e-05	-1.4916e-05	2.52358e-05	-1.4916e-05	2.52358e-05	-1.51209e-05	2.52358e-05	-1.51209e-05	2.52358e-05	-1.4916e-05
GL0682	ncn[c] + atp[c] + h[c] <=> dmnad[c] + ppi[c]	0	0	0	0	0	3.99341e-05	0	3.99341e-05	0	3.99341e-05	0	4.0139e-05	0	4.0139e-05	0	3.99341e-05
GL0683	nmn[c] + h2o[c] -> nnr[c] + pi[c]	0	0.0020297	0	0.00140228	0	0.00221625	0	0.00221625	0	0.00221625	0	0.00221651	0	0.00221651	0	0.00221625
GL0684	ncn[c] + h2o[c] + h[c] -> nar[c] + pi[c]	0	0	0	0	0	0.00149255	0	0.00149255	0	0.00149255	0	0.00149274	0	0.00149274	0	0.00149255
GL0685	nnr[c] + h2o[c] -> nicd[c] + rib[c] + h[c]	0	0.000676926	0	0.000467652	0	0.000752133	0	0.000752133	0	0.000752133	0	0.000752288	0	0.000752288	0	0.000752133
GL0686	nar[c] + h2o[c] -> nica[c] + rib[c] + 2 h[c]	0	0.000676388	0	0.000467313	0	0.00147833	0	0.00147833	0	0.00147833	0	0.00147848	0	0.00147848	0	0.00147833
GL0687	nad[c] + h2o[c] -> adprib[c] + nicd[c] + h[c]	0	0	0	0	0	0	0	0	0	0	0	0	0	0	0	0
GL0688	nicd[m] + h2o[m] -> nica[m] + nh3[m]	0	0	1.65834e-13	0	0	0	0	0	0	0	0	0	0	0	1.23109e-13	0
GL0689	nicd[c] + h2o[c] -> nica[c] + nh3[c]	0	0	0	6.50734e-12	0	3.99341e-05	0	3.99341e-05	0	3.99341e-05	0	4.0139e-05	0	4.0139e-05	0	3.99341e-05
GL0690	nica[c] + prpp[c] + atp[c] + h2o[c] <=> ncn[c] + ppi[c] + adp[c] + pi[c]	-0.00036924	-0.000353498	-0.00036924	-0.000359292	-0.00036924	0.00116643	-0.00036924	0.00116643	-0.00036924	0.00116643	-0.00036924	0.00116683	-0.00036924	0.00116683	-0.00036924	0.00116643
GL0691	dmnad[c] + gln[c] + atp[c] + h2o[c] -> glu[c] + amp[c] + nad[c] + ppi[c] + h[c]	0	0	0	0	0	3.99341e-05	0	3.99341e-05	0	3.99341e-05	0	4.0139e-05	0	4.0139e-05	0	3.99341e-05
GL0692	akp[m] + h[m] + nadph[m] <=> pant[m] + nadp[m]	0.00119936	0.00114823	0.00119936	0.00116705	0.00119936	0.00118902	0.00119936	0.00118902	0.00119936	0.00118902	0.00119936	0.00118902	0.00119936	0.00118902	0.00119936	0.00118902
GL0693	alac[m] + h[m] + nadph[m] -> dmbut[m] + nadp[m]	0.00145511	0	0.000919477	0	0.0001941	0	0.0001941	0	0.0001941	0	0.000194019	0	0.000194019	0	0.0001941	0
GL0694	omval[m] + metthf[m] + h2o[m] -> akp[m] + thf[m]	0.00119936	0.00114823	0.00119936	0.00116705	0.00119936	0.00118902	0.00119936	0.00118902	0.00119936	0.00118902	0.00119936	0.00118902	0.00119936	0.00118902	0.00119936	0.00118902
GL0695	val[m] + akg[m] <=> omval[m] + glu[m]	-0.0147926	-0.0144155	0.0561242	0.056344	1.57292	1.57301	1.57292	1.57301	1.57292	1.57301	0.0453654	0.0454526	0.0453654	0.0454526	999.97	999.97
GL0696	dpcoa[c] + atp[c] -> acp[c] + adp[c] + h[c] + pap[c]	0	0	0	0	0	0	0	0	0	0	0	0	0	0	0	0
GL0697	pnto[c] + atp[c] -> ppnto[c] + adp[c] + h[c]	0	0	0	0	0	0	0	0	0	0	0	0	0	0	0	0
GL0698	pnte[c] + atp[c] -> 4ppnte[c] + adp[c] + h[c]	0	0	0	0	0	0	0	0	0	0	0	0	0	0	0	0
GL0699	4ppnte[c] + atp[c] + h[c] -> dpcoa[c] + ppi[c]	0	0	0	0	0	0	0	0	0	0	0	0	0	0	0	0
GL0700	apoacp[c] + coa[c] <=> pap[c] + acp[c]	0	0	0	0	0	0	0	0	0	0	0	0	0	0	0	0
GL0701	ppntocys[c] + h[c] -> co2[c] + 4ppnte[c]	0	0	0	0	0	0	0	0	0	0	0	0	0	0	0	0
GL0702	dmbut[m] -> omval[m] + h2o[m]	0.0311968	0.0290141	0.0311968	0.0298176	0.0311968	0.0309056	0.0311968	0.0309056	0.0311968	0.0309056	0.0311968	0.0309058	0.0311968	0.0309058	0.0311968	0.0309056
GL0703	bala[c] + pant[c] + atp[c] -> amp[c] + pnto[c] + h[c] + ppi[c]	0.00119936	0.00114823	0.00119936	0.00116705	0.00119936	0.00118902	0.00119936	0.00118902	0.00119936	0.00118902	0.00119936	0.00118902	0.00119936	0.00118902	0.00119936	0.00118902
GL0704	ppnto[c] + cys[c] + ctp[c] -> ppntocys[c] + cmp[c] + h[c] + ppi[c]	0	0	0	0	0	0	0	0	0	0	0	0	0	0	0	0
GL0705	asp[c] + h[c] -> bala[c] + co2[c]	0.00119936	0.00114823	0.00119936	0.00116705	0.00119936	0.00118902	0.00119936	0.00118902	0.00119936	0.00118902	0.00119936	0.00118902	0.00119936	0.00118902	0.00119936	0.00118902
GL0706	chcoa[c] + ala[c] + h[c] -> aona[c] + coa[c] + co2[c]	0	0	0	0	0	0	0	0	0	0	0	0	0	0	0	0
GL0707	chcoa[m] + ala[m] + h[m] -> aona[m] + coa[m] + co2[m]	0	0	0	0	0	0	0	0	0	0	0	0	0	0	0	0
GL0708	sam[m] + aona[m] -> samob[m] + danna[m]	0	0	0	0	0	0	0	0	0	0	0	0	0	0	0	0
GL0709	atp[m] + danna[m] + co2[m] -> adp[m] + pi[m] + dtb[m] + 3 h[m]	0	0	0	0	0	0	0	0	0	0	0	0	0	0	0	0
GL0710	dtb[m] + s[m] + 2 sam[m] -> bt[m] + 2 dad5[m] + 2 met[m]	0	0	0	0	0	0	0	0	0	0	0	0	0	0	0	0
GL0711	atp[c] + bt[c] + h[c] -> ppi[c] + btamp[c]	0	0	0	0	0	0	0	0	0	0	0	0	0	0	0	0
GL0712	btamp[c] -> amp[c] + bccp[c] + h[c]	0	0	0	0	0	0	0	0	0	0	0	0	0	0	0	0
GL0713	6 h[m] + 4 nadph[m] + 3 malcoa[m] -> 2 h2o[m] + 2 co2[m] + 4 nadp[m] + 2 coa[m] + chcoa[m]	0	0	0	0	0	0	0	0	0	0	0	0	0	0	0	0
GL0714	2 sam[m] + 2 s[m] + c80acp[m] -> 2 met[m] + lpacp[m] + 2 dad5[m]	0	0	0	0	0	0	0	0	0	0	0	0	0	0	0	0
GL0715	2 sam[m] + 2 s[m] + pn6ol[m] -> 2 met[m] + 2 dad5[m] + pn6ll[m]	0	0	0	0	0	0	0	0	0	0	0	0	0	0	0	0
GL0716	2 sam[c] + 2 s[c] + c80acp[c] <=> 2 met[c] + lpacp[c] + 2 dad5[c]	0	0	0	0	0	0	0	0	0	0	0	0	0	0	0	0
GL0717	c80acp[m] + apop[m] -> h[m] + pn6ol[m] + acp[m]	0	0	0	0	0	0	0	0	0	0	0	0	0	0	0	0
GL0718	lpacp[m] + apop[m] -> h[m] + pn6ll[m] + acp[m]	0	0	0	0	0	0	0	0	0	0	0	0	0	0	0	0
GL0719	atp[c] + h[c] + lipt[c] -> ppi[c] + lipamp[c]	0	0	0	0	0	0	0	0	0	0	0	0	0	0	0	0
GL0720	lipamp[c] + apop[c] -> 2 h[c] + amp[c] + pn6ll[c]	0	0	0	0	0	0	0	0	0	0	0	0	0	0	0	0
GL0721	gtp[c] + h2o[c] -> cpmp[c] + ppi[c] + h[c]	0	0	0	0	0	0	0	0	0	0	0	0	0	0	0	0
GL0722	gtp[c] + h2o[c] + h[c] -> fpyntp[c]	0	2.54315e-07	2.6564e-07	2.58484e-07	2.6564e-07	2.63349e-07	2.6564e-07	2.63349e-07	2.6564e-07	2.63349e-07	0	2.63348e-07	0	2.63348e-07	2.6564e-07	2.63349e-07
GL0723	fpyntp[c] + h2o[c] -> diantp[c] + for[c] + 2 h[c]	0	2.54315e-07	2.6564e-07	2.58484e-07	2.6564e-07	2.63349e-07	2.6564e-07	2.63349e-07	2.6564e-07	2.63349e-07	0	2.63348e-07	0	2.63348e-07	2.6564e-07	2.63349e-07
GL0724	diantp[c] -> diatrpao[c]	0	2.54315e-07	2.6564e-07	2.58484e-07	2.6564e-07	2.63349e-07	2.6564e-07	2.63349e-07	2.6564e-07	2.63349e-07	0	2.63348e-07	0	2.63348e-07	2.6564e-07	2.63349e-07
GL0725	diatrpao[c] -> ahtd[c] + h2o[c]	0	2.54315e-07	2.6564e-07	2.58484e-07	2.6564e-07	2.63349e-07	2.6564e-07	2.63349e-07	2.6564e-07	2.63349e-07	0	2.63348e-07	0	2.63348e-07	2.6564e-07	2.63349e-07
GL0726	ahtd[c] + 3 h2o[c] -> dhp[c] + 3 pi[c] + 2 h[c]	0	2.54315e-07	2.6564e-07	2.58484e-07	2.6564e-07	2.63349e-07	2.6564e-07	2.63349e-07	2.6564e-07	2.63349e-07	0	2.63348e-07	0	2.63348e-07	2.6564e-07	2.63349e-07
GL0727	ahtd[e] + 3 h2o[e] -> dhp[e] + 3 pi[e] + 2 h[e]	0	0	0	0	0	0	0	0	0	0	0	0	0	0	0	0
GL0728	h2o[c] + d6pgc[c] -> pi[c] + glca[c]	0	0.00202916	0	0.00140194	0	0.00219617	0	0.00219617	0	0.00219617	0	0.00219633	0	0.00219633	0	0.00219617
GL0729	h2o[e] + d6pgc[e] -> pi[e] + glcna[e] + 2 h[e]	0	0	0	0	0	0	0	0	0	0	0	0	0	0	0	0
GL0730	ahhmp[c] + abee[c] -> dhpt[c] + h2o[c]	0	2.54315e-07	2.6564e-07	2.58484e-07	2.6564e-07	2.63349e-07	2.6564e-07	2.63349e-07	2.6564e-07	2.63349e-07	0	2.63348e-07	0	2.63348e-07	2.6564e-07	2.63349e-07
GL0731	ahhmd[c] + abee[c] -> ppi[c] + dhpt[c]	0	0	0	0	0	0	0	0	0	0	0	0	0	0	0	0
GL0732	ahhmp[m] + abee[m] -> dhpt[m] + h2o[m]	0	0	0	0	0	0	0	0	0	0	0	0	0	0	0	0
GL0733	ahhmd[m] + abee[m] -> ppi[m] + dhpt[m]	0	0	0	0	0	0	0	0	0	0	0	0	0	0	0	0
GL0734	atp[c] + ahhmp[c] -> amp[c] + ahhmd[c] + h[c]	0	0	0	0	0	0	0	0	0	0	0	0	0	0	0	0
GL0735	atp[c] + dhpt[c] + glu[c] -> adp[c] + pi[c] + dhf[c] + h[c]	0	2.54315e-07	2.6564e-07	2.58484e-07	2.6564e-07	2.63349e-07	2.6564e-07	2.63349e-07	2.6564e-07	2.63349e-07	0	2.63348e-07	0	2.63348e-07	2.6564e-07	2.63349e-07
GL0736	atp[c] + thf[c] + glu[c] -> adp[c] + pi[c] + thfg[c] + h[c]	0	0	0	0	0	0	0	0	0	0	0	0	0	0	0	0
GL0737	h[c] + nadph[c] + dhf[c] -> thf[c] + nadp[c]	0.000232887	0.00022634	0.000234557	0.000230309	0.000235741	0.00023438	0.000235741	0.00023438	0.000235741	0.00023438	0.00023642	0.000235236	0.00023642	0.000235236	1.36035e-06	0
GL0738	2 h[c] + 2 nadph[c] + fol[c] -> 2 nadp[c] + thf[c]	3.26742e-06	0	1.86214e-06	-2.58484e-07	6.79027e-07	0	6.79027e-07	0	6.79027e-07	0	-2.6564e-07	-8.5618e-07	-2.6564e-07	-8.5618e-07	0.000235059	0.00023438
GL0739	nadp[c] + dhf[c] -> h[c] + nadph[c] + fol[c]	3.53306e-06	2.54315e-07	2.12778e-06	0	9.44667e-07	2.63349e-07	9.44667e-07	2.63349e-07	9.44667e-07	2.63349e-07	0	-5.92831e-07	0	-5.92831e-07	0.000235325	0.000234644
GL0740	chor[c] + gln[c] -> adchor[c] + glu[c]	0	2.54315e-07	2.6564e-07	2.58484e-07	2.6564e-07	2.63349e-07	2.6564e-07	2.63349e-07	2.6564e-07	2.63349e-07	0	2.63348e-07	0	2.63348e-07	2.6564e-07	2.63349e-07
GL0741	adchor[c] <=> abee[c] + pyr[c] + h[c]	0	2.54315e-07	2.6564e-07	2.58484e-07	2.6564e-07	2.63349e-07	2.6564e-07	2.63349e-07	2.6564e-07	2.63349e-07	0	2.63348e-07	0	2.63348e-07	2.6564e-07	2.63349e-07
GL0742	dhp[c] -> ahhmp[c] + glal[c]	0	2.54315e-07	2.6564e-07	2.58484e-07	2.6564e-07	2.63349e-07	2.6564e-07	2.63349e-07	2.6564e-07	2.63349e-07	0	2.63348e-07	0	2.63348e-07	2.6564e-07	2.63349e-07
GL0743	methf[c] + h2o[c] -> foli[c] + h[c]	0	0.00202916	0	0.00140194	0	0.00219617	0	0.00219617	0	0.00219617	0	0.00219633	0	0.00219633	0	0.00219617
GL0744	10fthfh[c] + aicar[c] <=> thf[c] + prfica[c]	0.0268801	0.0257344	0.0268804	0.0261562	0.0268804	0.0266485	0.0268804	0.0266485	0.0268804	0.0266485	0.0268801	0.0266485	0.0268801	0.0266485	0.0268804	0.0266485
GL0745	10fthfh[c] + gar[c] <=> thf[c] + fgar[c] + h[c]	-999.973	-999.972	-999.973	-999.973	-999.973	-999.973	-999.973	-999.973	-999.973	-999.973	-999.973	-999.973	-999.973	-999.973	-999.973	-999.973
GL0746	gar[c] + methf[c] + h2o[c] -> fgar[c] + thf[c] + 2 h[c]	1000	999.998	1000	999.999	1000	1000	1000	1000	1000	1000	1000	1000	1000	1000	1000	1000
GL0747	lmettrna[c] + 10fthfh[c] -> thf[c] + fofmet[c] + h[c]	0	0	0	0	0	0	0	0	0	0	0	0	0	0	0	0
GL0748	lmettrna[m] + 10fthfh[m] -> thf[m] + fofmet[m] + h[m]	0	0	0	0	0	0	0	0	0	0	0	0	0	0	0	0
GL0749	dump[c] + metthf[c] -> dhf[c] + dtmp[c]	0.00023642	0.00022634	0.00023642	0.000230051	0.00023642	0.00023438	0.00023642	0.00023438	0.00023642	0.00023438	0.00023642	0.00023438	0.00023642	0.00023438	0.00023642	0.00023438
GL0750	thf[c] + for[c] + atp[c] -> adp[c] + pi[c] + 10fthfh[c]	0	0.00231485	0	0.00129479	0	0	0	0	0	0	0	0	0	0	0	0
GL0751	methf[c] + h2o[c] <=> 10fthfh[c] + h[c]	-999.946	-999.949	-999.946	-999.948	-999.946	-999.946	-999.946	-999.946	-999.946	-999.946	-999.946	-999.946	-999.946	-999.946	-999.946	-999.946
GL0752	metthf[c] + nadp[c] <=> methf[c] + nadph[c]	1.4165	1.41777	1.43502	1.43504	999.89	999.89	999.89	999.89	999.89	999.89	1.395	1.39411	1.395	1.39411	999.917	999.916
GL0753	atp[c] + foli[c] -> adp[c] + pi[c] + methf[c]	0	0.00202916	0	0.00140194	0	0.00219617	0	0.00219617	0	0.00219617	0	0.00219633	0	0.00219633	0	0.00219617
GL0754	atp[m] + foli[m] -> adp[m] + pi[m] + methf[m]	0	0	0	0	0	0	0	0	0	0	0	0	0	0	0	0
GL0755	metthf[c] + nad[c] <=> methf[c] + nadh[c]	-1.36272	-1.36859	-1.38124	-1.38399	-999.837	-999.836	-999.837	-999.836	-999.837	-999.836	-1.34122	-1.34079	-1.34122	-1.34079	-999.863	-999.862
GL0756	metthf[c] + nadph[c] + h[c] -> mthf[c] + nadp[c]	0	0	0	0	0	0	0	0	0	0	0	0	0	0	0	0
GL0757	2 amievul[c] -> ppbg[c] + 2 h2o[c] + h[c]	0	0	0	0	0	0	0	0	0	0	0	0	0	0	0	0
GL0758	4 ppbg[c] + h2o[c] <=> hmtb[c] + 4 nh3[c]	0	0	0	0	0	0	0	0	0	0	0	0	0	0	0	0
GL0759	hmtb[c] -> uprg[c] + h2o[c]	0	0	0	0	0	0	0	0	0	0	0	0	0	0	0	0
GL0760	uprg[c] + 4 h[c] -> cpgiii[c] + 4 co2[c]	0	0	0	0	0	0	0	0	0	0	0	0	0	0	0	0
GL0761	udpgi[c] -> cpgi[c] + 4 co2[c] + 4 h[c]	0	0	0	0	0	0	0	0	0	0	0	0	0	0	0	0
GL0762	hmtb[c] + 8 h[c] -> udpgi[c] + h2o[c]	0	0	0	0	0	0	0	0	0	0	0	0	0	0	0	0
GL0763	cpgiii[c] + o2[c] + 2 h[c] -> ppgix[c] + 2 co2[c] + 2 h2o[c]	0	0	0	0	0	0	0	0	0	0	0	0	0	0	0	0
GL0764	ppgix[m] + 3 o2[m] -> pprix[m] + 3 h2o2[m]	0	0	0	0	0	0	0	0	0	0	0	0	0	0	0	0
GL0765	pprix[m] + fe2[m] -> heme[m] + 2 h[m]	0	0	0	0	0	0	0	0	0	0	0	0	0	0	0	0
GL0766	2 sam[m] + uprg[m] -> 2 sah[m] + pre2[m] + h[m]	0	0	0	0	0	0	0	0	0	0	0	0	0	0	0	0
GL0767	heme[c] + h2o[c] + fpp[c] -> hemeo[c] + ppi[c]	0	0	0	0	0	0	0	0	0	0	0	0	0	0	0	0
GL0768	h2o[c] + hemeo[c] -> 4 h[c] + hemea[c]	0	0	0	0	0	0	0	0	0	0	0	0	0	0	0	0
GL0769	apoce[m] + heme[m] + 2 h[m] -> cytc[m]	0	0	0	0	0	0	0	0	0	0	0	0	0	0	0	0
GL0770	4 h[c] + o2[c] + 4 fe2[c] -> 2 h2o[c] + 4 fe3[c]	0	0	0	0	0	0	0	0	0	0	0	0	0	0	0	0
GL0771	alka[c] + 4hba[c] -> ppi[c] + hex4hyb[c] + h[c]	0	0	0	0	0	0	0	0	0	0	0	0	0	0	0	0
GL0772	ggpp[c] + 2 ippp[c] + h[c] -> 2 ppi[c] + alka[c]	0	0	0	0	0	0	0	0	0	0	0	0	0	0	0	0
GL0773	sam[m] + hmhmb[m] -> h[m] + q6[m] + sah[m]	0	0	0	0	0	0	0	0	0	0	0	0	0	0	0	0
GL0774	o2[m] + 2 hex4hyb[m] -> 2 3dh5hpb[m]	0	0	0	0	0	0	0	0	0	0	0	0	0	0	0	0
GL0775	sam[m] + 3dh5hpb[m] -> h[m] + sah[m] + hhm[m]	0	0	0	0	0	0	0	0	0	0	0	0	0	0	0	0
GL0776	h[m] + hhm[m] -> co2[m] + hm[m]	0	0	0	0	0	0	0	0	0	0	0	0	0	0	0	0
GL0777	o2[m] + hm[m] -> h2o[m] + hmb[m]	0	0	0	0	0	0	0	0	0	0	0	0	0	0	0	0
GL0778	sam[m] + hmb[m] -> h[m] + sah[m] + hmmb[m]	0	0	0	0	0	0	0	0	0	0	0	0	0	0	0	0
GL0779	nadph[m] + h[m] + o2[m] + hmmb[m] -> nadp[m] + h2o[m] + hmhmb[m]	0	0	0	0	0	0	0	0	0	0	0	0	0	0	0	0
GL0780	chor[c] -> pyr[c] + 4hba[c]	0	0	0	0	0	0	0	0	0	0	0	0	0	0	0	0
GL0781	t3p2[c] + nadh[c] + h[c] -> gl3p[c] + nad[c]	0	0.000741325	0	0.000710349	0	0.00115715	0	0.00115715	0	0.00115715	0	0.00115729	0	0.00115729	0	0.00115715
GL0782	fad[c] + gl3p[c] -> t3p2[c] + fadh2[c]	0	0.00136268	0	0.00055431	0	0	0	0	0	0	0	0	0	0	0	0
GL0783	0.158 c160coa[c] + 0.064 c180coa[c] + 0.0118 c200coa[c] + 0.034 c220coa[c] + 0.311 c181coa[c] + 0.101 c182coa[c] + 0.1062 c183coa[c] + 0.007 c202coa[c] + 0.00452 c140coa[c] + 0.02283 c161coa[c] + 0.00117 c162coa[c] + 0.00195 c203coa[c] + 0.00319 c240coa[c] + t3p2[c] + h[c] -> at3p2[c]	0.00775403	0.00497645	0.00775403	0.00637241	0.00775403	0.0056461	0.00775403	0.0056461	0.00775403	0.0056461	0.00775403	0.00564682	0.00775403	0.00564682	0.00775403	0.0056461
GL0784	4 h[c] + nadph[c] + at3p2[c] -> nadp[c] + agl3p[c]	0.00775403	0.00497645	0.00775403	0.00637241	0.00775403	0.0056461	0.00775403	0.0056461	0.00775403	0.0056461	0.00775403	0.00564682	0.00775403	0.00564682	0.00775403	0.0056461
GL0785	gl3p[c] + 0.158 c160coa[c] + 0.064 c180coa[c] + 0.0118 c200coa[c] + 0.034 c220coa[c] + 0.311 c181coa[c] + 0.101 c182coa[c] + 0.1062 c183coa[c] + 0.007 c202coa[c] + 0.00452 c140coa[c] + 0.02283 c161coa[c] + 0.00117 c162coa[c] + 0.00195 c203coa[c] + 0.00319 c240coa[c] -> agl3p[c] + coa[c]	0	0.00244701	0	0.00117273	0	0.00204104	0	0.00204104	0	0.00204104	0	0.00204032	0	0.00204032	0	0.00204104
GL0786	agl3p[c] + 0.158 c160coa[c] + 0.064 c180coa[c] + 0.0118 c200coa[c] + 0.034 c220coa[c] + 0.311 c181coa[c] + 0.101 c182coa[c] + 0.1062 c183coa[c] + 0.007 c202coa[c] + 0.00452 c140coa[c] + 0.02283 c161coa[c] + 0.00117 c162coa[c] + 0.00195 c203coa[c] + 0.00319 c240coa[c] -> pa[c] + coa[c]	0.00775403	0.00742346	0.00775403	0.00754514	0.00775403	0.00768714	0.00775403	0.00768714	0.00775403	0.00768714	0.00775403	0.00768714	0.00775403	0.00768714	0.00775403	0.00768714
GL0787	pc[c] + h2o[c] -> pa[c] + cln[c]	0	0	0	0	0	0	0	0	0	0	0	0	0	0	0	0
GL0788	pe[c] + h2o[c] -> ethla[c] + pa[c] + h[c]	0	0	0	0	0	0.000871809	0	0.000871809	0	0.000871809	0	0.000872085	0	0.000872085	0	0.000871809
GL0789	ctp[c] + dagly[c] + 2 h[c] -> cdp[c] + pa[c]	0	0.00202689	0	0.00206012	0	0	0	0	0	0	0	0	0	0	0	0
GL0790	pa[c] + h2o[c] -> dagly[c] + pi[c] + 3 h[c]	0.00591448	0.00866197	0.00552816	0.00880396	0.0048134	0.00558849	0.0048134	0.00558849	0.0048134	0.00558849	0.698595	0.69937	0.698595	0.69937	0.0048134	0.00558849
GL0791	lpe[c] + acylcoa[c] -> pe[c] + coa[c]	0.00693055	0.00626864	0.00693055	0.00646721	0.00693055	0.00687076	0.00693055	0.00687076	0.00693055	0.00687076	0.00693055	0.00687076	0.00693055	0.00687076	0.00693055	0.00687076
GL0792	2 h[c] + 0.158 c160coa[c] + 0.064 c180coa[c] + 0.0118 c200coa[c] + 0.034 c220coa[c] + 0.311 c181coa[c] + 0.101 c182coa[c] + 0.1062 c183coa[c] + 0.007 c202coa[c] + 0.00452 c140coa[c] + 0.02283 c161coa[c] + 0.00117 c162coa[c] + 0.00195 c203coa[c] + 0.00319 c240coa[c] + acglpe[c] <=> coa[c] + ps[c]	0	0	0	0	0	0	0	0	0	0	0	0	0	0	0	0
GL0793	acylcoa[c] + agpi[c] + h[c] <=> coa[c] + pins[c]	0	0	0	0	0	0	0	0	0	0	0	0	0	0	0	0
GL0794	acylcoa[c] + mlcl[c] <=> coa[c] + cl[c]	0	0	0	0	0	0	0	0	0	0	0	0	0	0	0	0
GL0795	acylcoa[c] + acglpo[c] <=> coa[c] + pg[c] + h[c]	0	0	0	0	0	0	0	0	0	0	0	0	0	0	0	0
GL0796	h[c] + h2o[c] + pe[c] -> 0.158 c160[c] + 0.064 c180[c] + 0.0118 c200[c] + 0.034 c220[c] + 0.311 c181[c] + 0.101 c182[c] + 0.1062 c183[c] + 0.007 c202[c] + 0.00452 c140[c] + 0.02283 c161[c] + 0.00117 c162[c] + 0.00195 c203[c] + 0.00319 c240[c] + lpe[c]	0	0	0	0	0	0	0	0	0	0	0	0	0	0	0	0
GL0797	h[c] + h2o[c] + pc[c] -> 0.158 c160[c] + 0.064 c180[c] + 0.0118 c200[c] + 0.034 c220[c] + 0.311 c181[c] + 0.101 c182[c] + 0.1062 c183[c] + 0.007 c202[c] + 0.00452 c140[c] + 0.02283 c161[c] + 0.00117 c162[c] + 0.00195 c203[c] + 0.00319 c240[c] + lpc[c]	0	0	0	0	0	0	0	0	0	0	0	0	0	0	0	0
GL0798	lpe[c] + h2o[c] -> carbo[c] + glypeln[c]	0	0	0	0	0	0	0	0	0	0	0	0	0	0	0	0
GL0799	lpc[c] + h2o[c] -> carbo[c] + glypcln[c]	0	0	0	0	0	0	0	0	0	0	0	0	0	0	0	0
GL0800	sam[c] + pndm[c] -> sah[c] + pc[c] + h[c]	0.000107584	0.000102998	0.000107584	0.000104686	0.000107584	0.000106656	0.000107584	0.000106656	0.000107584	0.000106656	0.000107584	0.000106656	0.000107584	0.000106656	0.000107584	0.000106656
GL0801	sam[c] + pcpmme[c] -> sah[c] + pndm[c] + h[c]	0.000107584	0.000102998	0.000107584	0.000104686	0.000107584	0.000106656	0.000107584	0.000106656	0.000107584	0.000106656	0.000107584	0.000106656	0.000107584	0.000106656	0.000107584	0.000106656
GL0802	sam[c] + pe[c] -> sah[c] + pcpmme[c] + h[c]	0.000107584	0.000102998	0.000107584	0.000104686	0.000107584	0.000106656	0.000107584	0.000106656	0.000107584	0.000106656	0.000107584	0.000106656	0.000107584	0.000106656	0.000107584	0.000106656
GL0803	ctp[c] + pcln[c] -> ppi[c] + cdpcln[c]	0	0	0	0	0	0	0	0	0	0	0	0	0	0	0	0
GL0804	atp[c] + cln[c] -> adp[c] + pcln[c] + h[c]	0	0	0	0	0	0	0	0	0	0	0	0	0	0	0	0
GL0805	dagly[c] + sam[c] -> dghs[c] + 5mta[c]	0	0	0	0	0	0	0	0	0	0	0	0	0	0	0	0
GL0806	dghs[c] + 3 sam[c] -> dgts[c] + 3 sah[c] + 3 h[c]	0	0	0	0	0	0	0	0	0	0	0	0	0	0	0	0
GL0807	cdpea[c] + dagly[c] + 2 h[c] -> cmp[c] + pe[c]	0.00110108	0	0.000714759	0	0	0.000179186	0	0.000179186	0	0.000179186	0.693782	0.693961	0.693782	0.693961	0	0.000179186
GL0808	pen[c] + ctp[c] + h[c] -> ppi[c] + cdpea[c]	0.00110108	0	0.000714759	0	0	0.000179186	0	0.000179186	0	0.000179186	0.693782	0.693961	0.693782	0.693961	0	0.000179186
GL0809	ps[m] + h[m] -> pe[m] + co2[m]	0	0	0	0	0	0	0	0	0	0	0	0	0	0	0	0
GL0810	ps[c] + h[c] -> pe[c] + co2[c]	0.000474167	0.000453952	0.000474167	0.000461394	0.000474167	0.000470077	0.000474167	0.000470077	0.000474167	0.000470077	0.000474167	0.000470077	0.000474167	0.000470077	0.000474167	0.000470077
GL0811	ps[c] + ethla[c] <=> pe[c] + ser[c]	-0.00110108	0	-0.000714759	0	0	0.000692624	0	0.000692624	0	0.000692624	-0.693782	-0.693089	-0.693782	-0.693089	0	0.000692624
GL0812	cdpdg[c] + ser[c] <=> cmp[c] + ps[c] + h[c]	-0.000585741	0.000493371	-0.000199418	0.000501459	0.000515342	0.00120352	0.000515342	0.00120352	0.000515342	0.00120352	-0.693266	-0.692578	-0.693266	-0.692578	0.000515342	0.00120352
GL0813	ctp[c] + pa[c] <=> ppi[c] + cdpdg[c] + h[c]	0.00158985	0.00054932	0.00197617	0.000558325	0.00269093	0.00272292	0.00269093	0.00272292	0.00269093	0.00272292	-0.691091	-0.691059	-0.691091	-0.691059	0.00269093	0.00272292
GL0814	cdpdg[c] + ins[c] <=> cmp[c] + pins[c]	0.00217559	5.59493e-05	0.00217559	5.68664e-05	0.00217559	0.0015194	0.00217559	0.0015194	0.00217559	0.0015194	0.00217559	0.00151912	0.00217559	0.00151912	0.00217559	0.0015194
GL0815	cdpdg[m] + gl3p[m] -> cmp[m] + pgp[m] + h[m]	0	0	0	0	0	0	0	0	0	0	0	0	0	0	0	0
GL0816	pgp[m] + h2o[m] -> pg[m] + pi[m]	0	0	0	0	0	0	0	0	0	0	0	0	0	0	0	0
GL0817	pg[m] + cdpdg[m] -> cl[m] + cmp[m] + h[m]	0	0	0	0	0	0	0	0	0	0	0	0	0	0	0	0
GL0818	2 pg[m] -> cl[m] + gl[m]	0	0	0	0	0	0	0	0	0	0	0	0	0	0	0	0
GL0819	h2o[m] + atp[m] + pg[m] -> h[c] + pi[m] + adp[m] + pg[c]	0	0	0	0	0	0	0	0	0	0	0	0	0	0	0	0
GL0820	cl[c] + h2o[c] -> mlcl[c] + carbo[c] + h[c]	0	0	0	0	0	0	0	0	0	0	0	0	0	0	0	0
GL0821	pg[c] + h2o[c] -> dagly[c] + gl3p[c]	0	0	0	0	0	0	0	0	0	0	0	0	0	0	0	0
GL0822	h2o[c] + glypeln[c] -> gl3p[c] + ethla[c] + h[c]	0	0	0	0	0	0	0	0	0	0	0	0	0	0	0	0
GL0823	h2o[c] + glypcln[c] -> gl3p[c] + cln[c]	0	0	0	0	0	0	0	0	0	0	0	0	0	0	0	0
GL0824	nad[c] + gl[c] -> h[c] + nadh[c] + glyn[c]	0.0014382	0	998.499	998.498	998.498	998.499	998.498	998.499	998.498	998.499	0	0.000932087	0	0.000932087	998.498	998.499
GL0825	gl[c] + nadp[c] -> glyn[c] + nadph[c] + h[c]	0.092361	0.0980594	0	0.00224822	0.000384173	0	0.000384173	0	0.000384173	0	0.0206802	0.0202966	0.0206802	0.0202966	0.000384173	0
GL0826	glyal[c] + nad[c] + h2o[c] <=> g[c] + nadh[c] + 2 h[c]	-0.0937992	-0.101128	-998.499	-998.501	-998.499	-998.5	-998.499	-998.5	-998.499	-998.5	-0.0206802	-0.0221117	-0.0206802	-0.0221117	-998.499	-998.5
GL0827	glyal[m] + nad[m] + h2o[m] <=> g[m] + nadh[m] + 2 h[m]	0	0	0	0	0	0	0	0	0	0	0	0	0	0	0	0
GL0828	gl[c] + nadp[c] <=> glyal[c] + nadph[c] + h[c]	-0.0937992	-0.101128	-998.499	-998.501	-998.499	-998.5	-998.499	-998.5	-998.499	-998.5	-0.0206802	-0.0221117	-0.0206802	-0.0221117	-998.499	-998.5
GL0829	gl3p[c] + h2o[c] -> gl[c] + pi[c]	0	0.000494986	0	0.000893591	0	0.00175422	0	0.00175422	0	0.00175422	0	0.00175481	0	0.00175481	0	0.00175422
GL0830	atp[c] + gl[c] -> adp[c] + gl3p[c] + h[c]	0	0.00356334	0	0.00191028	0	0.00263812	0	0.00263812	0	0.00263812	0	0.00263785	0	0.00263785	0	0.00263812
GL0831	dagly[c] + 0.158 c160coa[c] + 0.064 c180coa[c] + 0.0118 c200coa[c] + 0.034 c220coa[c] + 0.311 c181coa[c] + 0.101 c182coa[c] + 0.1062 c183coa[c] + 0.007 c202coa[c] + 0.00452 c140coa[c] + 0.02283 c161coa[c] + 0.00117 c162coa[c] + 0.00195 c203coa[c] + 0.00319 c240coa[c] -> tagly[c] + coa[c]	0	0	0	0	0	0	0	0	0	0	0	0	0	0	0	0
GL0832	h2o[c] + tagly[c] -> h[c] + dagly[c] + 0.158 c160[c] + 0.064 c180[c] + 0.0118 c200[c] + 0.034 c220[c] + 0.311 c181[c] + 0.101 c182[c] + 0.1062 c183[c] + 0.007 c202[c] + 0.00452 c140[c] + 0.02283 c161[c] + 0.00117 c162[c] + 0.00195 c203[c] + 0.00319 c240[c]	0	0	0	0	0	0	0	0	0	0	0	0	0	0	0	0
GL0833	h[c] + h2o[c] + dagly[c] -> magly[c] + 0.158 c160[c] + 0.064 c180[c] + 0.0118 c200[c] + 0.034 c220[c] + 0.311 c181[c] + 0.101 c182[c] + 0.1062 c183[c] + 0.007 c202[c] + 0.00452 c140[c] + 0.02283 c161[c] + 0.00117 c162[c] + 0.00195 c203[c] + 0.00319 c240[c]	0	0	0	0	0	0	0	0	0	0	0	0	0	0	0	0
GL0834	h2o[c] + magly[c] -> gl[c] + 0.158 c160[c] + 0.064 c180[c] + 0.0118 c200[c] + 0.034 c220[c] + 0.311 c181[c] + 0.101 c182[c] + 0.1062 c183[c] + 0.007 c202[c] + 0.00452 c140[c] + 0.02283 c161[c] + 0.00117 c162[c] + 0.00195 c203[c] + 0.00319 c240[c]	0	0	0	0	0	0	0	0	0	0	0	0	0	0	0	0
GL0835	dagly[c] + pc[c] -> tagly[c] + lpc[c]	0	0.000366439	0	0.000276635	0	0	0	0	0	0	0	0	0	0	0	0
GL0836	dagly[c] + pe[c] -> tagly[c] + lpe[c]	0.00693055	0.00626864	0.00693055	0.00646721	0.00693055	0.00687076	0.00693055	0.00687076	0.00693055	0.00687076	0.00693055	0.00687076	0.00693055	0.00687076	0.00693055	0.00687076
GL0837	dagly[c] + pg[c] -> tagly[c] + lpg[c]	0	0	0	0	0	0	0	0	0	0	0	0	0	0	0	0
GL0838	dagly[c] + ps[c] -> tagly[c] + lps[c]	0	0	0	0	0	0	0	0	0	0	0	0	0	0	0	0
GL0839	0.158 c160coa[c] + 0.064 c180coa[c] + 0.0118 c200coa[c] + 0.034 c220coa[c] + 0.311 c181coa[c] + 0.101 c182coa[c] + 0.1062 c183coa[c] + 0.007 c202coa[c] + 0.00452 c140coa[c] + 0.02283 c161coa[c] + 0.00117 c162coa[c] + 0.00195 c203coa[c] + 0.00319 c240coa[c] -> acylcoa[c]	0	0	0	0	0	0	0	0	0	0	0	0	0	0	0	0
GL0840	atp[c] + ethla[c] -> h[c] + adp[c] + pen[c]	0.00110108	0	0.000714759	0	0	0.000179186	0	0.000179186	0	0.000179186	0.693782	0.693961	0.693782	0.693961	0	0.000179186
GL0841	lpc[c] + 0.158 c160coa[c] + 0.064 c180coa[c] + 0.0118 c200coa[c] + 0.034 c220coa[c] + 0.311 c181coa[c] + 0.101 c182coa[c] + 0.1062 c183coa[c] + 0.007 c202coa[c] + 0.00452 c140coa[c] + 0.02283 c161coa[c] + 0.00117 c162coa[c] + 0.00195 c203coa[c] + 0.00319 c240coa[c] -> coa[c] + pc[c] + 2 h[c]	0	0.000366439	0	0.000276635	0	0	0	0	0	0	0	0	0	0	0	0
GL0842	2 fpp[c] -> ppi[c] + pspp[c]	0.000515342	0.000493371	0.000515342	0.000501459	0.000515342	0.000510896	0.000515342	0.000510896	0.000515342	0.000510896	0.000515342	0.000510896	0.000515342	0.000510896	0.000515342	0.000510896
GL0843	pspp[c] + nadph[c] + h[c] -> ppi[c] + sql[c] + nadp[c]	0.000515342	0.000493371	0.000515342	0.000501459	0.000515342	0.000510896	0.000515342	0.000510896	0.000515342	0.000510896	0.000515342	0.000510896	0.000515342	0.000510896	0.000515342	0.000510896
GL0844	sql[c] + nadph[c] + o2[c] + h[c] -> s23e[c] + nadp[c] + h2o[c]	0.000515342	0.000493371	0.000515342	0.000501459	0.000515342	0.000510896	0.000515342	0.000510896	0.000515342	0.000510896	0.000515342	0.000510896	0.000515342	0.000510896	0.000515342	0.000510896
GL0845	s23e[c] -> lnst[c]	0.000515342	0.000493371	0.000515342	0.000501459	0.000515342	0.000510896	0.000515342	0.000510896	0.000515342	0.000510896	0.000515342	0.000510896	0.000515342	0.000510896	0.000515342	0.000510896
GL0846	lnst[c] + 3 o2[c] + 3 nadph[c] + 2 h[c] -> dctol[c] + for[c] + 3 nadp[c] + 4 h2o[c]	0.000515342	0.000493371	0.000515342	0.000501459	0.000515342	0.000510896	0.000515342	0.000510896	0.000515342	0.000510896	0.000515342	0.000510896	0.000515342	0.000510896	0.000515342	0.000510896
GL0847	obl[c] + 3 o2[c] + 3 nadph[c] + 2 h[c] -> amt3bol[c] + for[c] + 3 nadp[c] + 4 h2o[c]	0	0	0	0	0	0	0	0	0	0	0	0	0	0	0	0
GL0848	dctol[c] + nadph[c] + h[c] -> dcdol[c] + nadp[c]	0.000515342	0.000493371	0.000515342	0.000501459	0.000515342	0.000510896	0.000515342	0.000510896	0.000515342	0.000510896	0.000515342	0.000510896	0.000515342	0.000510896	0.000515342	0.000510896
GL0849	amt3bol[c] + nadph[c] + h[c] -> mefol[c] + nadp[c]	0	0	0	0	0	0	0	0	0	0	0	0	0	0	0	0
GL0850	dcdol[c] + 3 nadph[c] + 2 h[c] + 3 o2[c] -> dcda[c] + 3 nadp[c] + 4 h2o[c]	0.000515342	0.000493371	0.000515342	0.000501459	0.000515342	0.000510896	0.000515342	0.000510896	0.000515342	0.000510896	0.000515342	0.000510896	0.000515342	0.000510896	0.000515342	0.000510896
GL0851	dcda[c] + nadp[c] -> cdol[c] + nadph[c] + co2[c]	0.000515342	0.000493371	0.000515342	0.000501459	0.000515342	0.000510896	0.000515342	0.000510896	0.000515342	0.000510896	0.000515342	0.000510896	0.000515342	0.000510896	0.000515342	0.000510896
GL0852	cdol[c] + nadph[c] + h[c] -> mzymst[c] + nadp[c]	0.000515342	0.000493371	0.000515342	0.000501459	0.000515342	0.000510896	0.000515342	0.000510896	0.000515342	0.000510896	0.000515342	0.000510896	0.000515342	0.000510896	0.000515342	0.000510896
GL0853	mzymst[c] <=> zymst[c]	0.000515342	0.000493371	0.000515342	0.000501459	0.000515342	0.000510896	0.000515342	0.000510896	0.000515342	0.000510896	0.000515342	0.000510896	0.000515342	0.000510896	0.000515342	0.000510896
GL0854	sam[c] + zymst[c] -> sah[c] + epst[c] + h[c]	2.78922e-05	2.67031e-05	2.78922e-05	2.71408e-05	2.78922e-05	2.76516e-05	2.78922e-05	2.76516e-05	2.78922e-05	2.76516e-05	2.78922e-05	2.76516e-05	2.78922e-05	2.76516e-05	2.78922e-05	2.76516e-05
GL0855	cycl[c] + sam[c] -> mecynol[c] + sah[c] + h[c]	0	0	0	0	0	0	0	0	0	0	0	0	0	0	0	0
GL0856	epst[c] + nadph[c] + o2[c] + h[c] -> ertrol[c] + nadp[c] + 2 h2o[c]	2.78922e-05	2.67031e-05	2.78922e-05	2.71408e-05	2.78922e-05	2.76516e-05	2.78922e-05	2.76516e-05	2.78922e-05	2.76516e-05	2.78922e-05	2.76516e-05	2.78922e-05	2.76516e-05	2.78922e-05	2.76516e-05
GL0857	last[c] + nadh[c] + h[c] + o2[c] -> pvd3[c] + nad[c] + 2 h2o[c]	0	0	0	0	0	0	0	0	0	0	0	0	0	0	0	0
GL0858	last[c] + nadph[c] + h[c] + o2[c] -> pvd3[c] + nadp[c] + 2 h2o[c]	0	0	0	0	0	0	0	0	0	0	0	0	0	0	0	0
GL0859	7dhast[c] + 2 foch[c] + o2[c] + 4 h[c] -> 5dhast[c] + 2 fich[c] + 2 h2o[c]	0	0	0	0	0	0	0	0	0	0	0	0	0	0	0	0
GL0860	epst[c] + 2 foch[c] + o2[c] + 2 h[c] -> dhrol[c] + 2 fich[c] + 2 h2o[c]	0	0	0	0	0	0	0	0	0	0	0	0	0	0	0	0
GL0861	ertrol[c] + nadph[c] + o2[c] + h[c] -> erteol[c] + nadp[c] + 2 h2o[c]	2.78922e-05	2.67031e-05	2.78922e-05	2.71408e-05	2.78922e-05	2.76516e-05	2.78922e-05	2.76516e-05	2.78922e-05	2.76516e-05	2.78922e-05	2.76516e-05	2.78922e-05	2.76516e-05	2.78922e-05	2.76516e-05
GL0862	erteol[c] + nadph[c] + h[c] -> ergost[c] + nadp[c]	2.78922e-05	2.67031e-05	2.78922e-05	2.71408e-05	2.78922e-05	2.76516e-05	2.78922e-05	2.76516e-05	2.78922e-05	2.76516e-05	2.78922e-05	2.76516e-05	2.78922e-05	2.76516e-05	2.78922e-05	2.76516e-05
GL0863	ergost[c] -> vd2[c]	0	0	0	0	0	0	0	0	0	0	0	0	0	0	0	0
GL0864	pvd3[c] -> vd3[c]	0	0	0	0	0	0	0	0	0	0	0	0	0	0	0	0
GL0865	h2o[c] + chlestr[c] -> h[c] + carbo[c] + chtrol[c]	0	0	0	0	0	0	0	0	0	0	0	0	0	0	0	0
GL0866	acylcoa[c] + chtrol[c] <=> coa[c] + chlestr[c]	0	0	0	0	0	0	0	0	0	0	0	0	0	0	0	0
GL0867	h[c] + nadph[c] + zymst[c] -> nadp[c] + ac8bol[c]	0	0	0	0	0	0	0	0	0	0	0	0	0	0	0	0
GL0868	ac8bol[c] -> last[c]	0	0	0	0	0	0	0	0	0	0	0	0	0	0	0	0
GL0869	h[c] + nadh[c] + pvd3[c] -> nad[c] + chtrol[c]	0	0	0	0	0	0	0	0	0	0	0	0	0	0	0	0
GL0870	h[c] + nadph[c] + pvd3[c] -> nadp[c] + chtrol[c]	0	0	0	0	0	0	0	0	0	0	0	0	0	0	0	0
GL0871	c160coa[c] + ser[c] + h[c] -> dhsph[c] + coa[c] + co2[c]	0	0	0	0	0	0	0	0	0	0	0	0	0	0	0	0
GL0872	dhsph[c] + nadph[c] + h[c] -> sph[c] + nadp[c]	0	0	0	0	0	0	0	0	0	0	0	0	0	0	0	0
GL0873	atp[c] + sph[c] -> adp[c] + dhsp[c] + h[c]	0	0	0	0	0	0	0	0	0	0	0	0	0	0	0	0
GL0874	sph[c] + atp[c] -> sph1p[c] + adp[c] + 3 h[c]	0	0	0	0	0	0	0	0	0	0	0	0	0	0	0	0
GL0875	dhsp[c] -> pen[c] + c16a[c]	0	0	0	0	0	0	0	0	0	0	0	0	0	0	0	0
GL0876	sph1p[c] -> pen[c] + c16e[c]	0	0	0	0	0	0	0	0	0	0	0	0	0	0	0	0
GL0877	cer[c] + h2o[c] -> carbo[c] + sphe[c] + 2 h[c]	0	0	0	0	0	0	0	0	0	0	0	0	0	0	0	0
GL0878	sph[c] + nadph[c] + h[c] + o2[c] -> psph[c] + nadp[c] + h2o[c]	0	0	0	0	0	0	0	0	0	0	0	0	0	0	0	0
GL0879	dcer2[c] + nadph[c] + h[c] + o2[c] -> pcer2[c] + nadp[c] + h2o[c]	0	0	0	0	0	0	0	0	0	0	0	0	0	0	0	0
GL0880	acylcoa[c] + sph[c] + h[c] -> coa[c] + dcer2[c]	0.00506586	0.00233937	0.00506586	0.00370871	0.00506586	0.00298112	0.00506586	0.00298112	0.00506586	0.00298112	0.00506586	0.00298184	0.00506586	0.00298184	0.00506586	0.00298112
GL0881	dcer2[c] + h2o[c] -> acylcoa[c] + sph[c] + co2[c]	0.00506586	0.00233937	0.00506586	0.00370871	0.00506586	0.00298112	0.00506586	0.00298112	0.00506586	0.00298112	0.00506586	0.00298184	0.00506586	0.00298184	0.00506586	0.00298112
GL0882	acylcoa[c] + psph[c] + h[c] -> coa[c] + pcer2[c]	0	0	0	0	0	0	0	0	0	0	0	0	0	0	0	0
GL0883	sphen[c] + acylcoa[c] <=> coa[c] + spmylin[c]	0	0	0	0	0	0	0	0	0	0	0	0	0	0	0	0
GL0884	dcer2[c] + h2o[c] -> carbo[c] + sph[c] + 2 h[c]	0	0	0	0	0	0	0	0	0	0	0	0	0	0	0	0
GL0885	pcer2[c] + h2o[c] -> carbo[c] + psph[c] + 2 h[c]	0	0	0	0	0	0	0	0	0	0	0	0	0	0	0	0
GL0886	dcer2[c] + nadph[c] + o2[c] + h[c] -> cer[c] + nadp[c] + 2 h2o[c]	0	0	0	0	0	0	0	0	0	0	0	0	0	0	0	0
GL0887	spmylin[c] + h2o[c] + h[c] -> cer[c] + pcln[c]	0	0	0	0	0	0	0	0	0	0	0	0	0	0	0	0
GL0888	udpglc[c] + cer[c] -> udp[c] + glucer[c] + 3 h[c]	0	0	0	0	0	0	0	0	0	0	0	0	0	0	0	0
GL0889	accoa[c] + acp[c] -> coa[c] + acacp[c]	0.0128199	0.0125763	0.0128199	0.0127032	0.0128199	0.0127093	0.0128199	0.0127093	0.0128199	0.0127093	0.0128199	0.0127093	0.0128199	0.0127093	0.0128199	0.0127093
GL0890	malcoa[c] + acp[c] -> malacp[c] + coa[c]	0.0896692	0.0879651	0.0896692	0.0888531	0.0896692	0.0888957	0.0896692	0.0888957	0.0896692	0.0888957	0.0896692	0.0888956	0.0896692	0.0888956	0.0896692	0.0888957
GL0891	aacacp[c] + nadph[c] + h[c] <=> c4hacp[c] + nadp[c]	0.0128199	0.0125763	0.0128199	0.0127032	0.0128199	0.0127093	0.0128199	0.0127093	0.0128199	0.0127093	0.0128199	0.0127093	0.0128199	0.0127093	0.0128199	0.0127093
GL0892	c4hacp[c] <=> c4dacp[c] + h2o[c]	0.0128199	0.0125763	0.0128199	0.0127032	0.0128199	0.0127093	0.0128199	0.0127093	0.0128199	0.0127093	0.0128199	0.0127093	0.0128199	0.0127093	0.0128199	0.0127093
GL0893	c4dacp[c] + nadph[c] + h[c] <=> c40acp[c] + nadp[c]	0.0128199	0.0125763	0.0128199	0.0127032	0.0128199	0.0127093	0.0128199	0.0127093	0.0128199	0.0127093	0.0128199	0.0127093	0.0128199	0.0127093	0.0128199	0.0127093
GL0894	h2o[c] + c40acp[c] -> h[c] + acp[c] + c40[c]	0	0	0	0	0	0	0	0	0	0	0	0	0	0	0	0
GL0895	c40acp[c] + malacp[c] + h[c] -> c6oacp[c] + co2[c] + acp[c]	0.0128199	0.0125763	0.0128199	0.0127032	0.0128199	0.0127093	0.0128199	0.0127093	0.0128199	0.0127093	0.0128199	0.0127093	0.0128199	0.0127093	0.0128199	0.0127093
GL0896	c6oacp[c] + nadph[c] + h[c] <=> c6hacp[c] + nadp[c]	0.0128199	0.0125763	0.0128199	0.0127032	0.0128199	0.0127093	0.0128199	0.0127093	0.0128199	0.0127093	0.0128199	0.0127093	0.0128199	0.0127093	0.0128199	0.0127093
GL0897	c6hacp[c] <=> c6dacp[c] + h2o[c]	0.0128199	0.0125763	0.0128199	0.0127032	0.0128199	0.0127093	0.0128199	0.0127093	0.0128199	0.0127093	0.0128199	0.0127093	0.0128199	0.0127093	0.0128199	0.0127093
GL0898	c6dacp[c] + nadph[c] + h[c] <=> c60acp[c] + nadp[c]	0.0128199	0.0125763	0.0128199	0.0127032	0.0128199	0.0127093	0.0128199	0.0127093	0.0128199	0.0127093	0.0128199	0.0127093	0.0128199	0.0127093	0.0128199	0.0127093
GL0899	h2o[c] + c60acp[c] -> h[c] + acp[c] + c60[c]	0	0	0	0	0	0	0	0	0	0	0	0	0	0	0	0
GL0900	c60acp[c] + malacp[c] + h[c] -> c8oacp[c] + co2[c] + acp[c]	0.0128199	0.0125763	0.0128199	0.0127032	0.0128199	0.0127093	0.0128199	0.0127093	0.0128199	0.0127093	0.0128199	0.0127093	0.0128199	0.0127093	0.0128199	0.0127093
GL0901	c8oacp[c] + nadph[c] + h[c] <=> c8hacp[c] + nadp[c]	0.0128199	0.0125763	0.0128199	0.0127032	0.0128199	0.0127093	0.0128199	0.0127093	0.0128199	0.0127093	0.0128199	0.0127093	0.0128199	0.0127093	0.0128199	0.0127093
GL0902	c8hacp[c] <=> c8dacp[c] + h2o[c]	0.0128199	0.0125763	0.0128199	0.0127032	0.0128199	0.0127093	0.0128199	0.0127093	0.0128199	0.0127093	0.0128199	0.0127093	0.0128199	0.0127093	0.0128199	0.0127093
GL0903	c8dacp[c] + nadph[c] + h[c] <=> c80acp[c] + nadp[c]	0.0128199	0.0125763	0.0128199	0.0127032	0.0128199	0.0127093	0.0128199	0.0127093	0.0128199	0.0127093	0.0128199	0.0127093	0.0128199	0.0127093	0.0128199	0.0127093
GL0904	h2o[c] + c80acp[c] -> h[c] + acp[c] + c80[c]	0	0	0	0	0	0	0	0	0	0	0	0	0	0	0	0
GL0905	c80acp[c] + malacp[c] + h[c] -> c10oacp[c] + co2[c] + acp[c]	0.0128199	0.0125763	0.0128199	0.0127032	0.0128199	0.0127093	0.0128199	0.0127093	0.0128199	0.0127093	0.0128199	0.0127093	0.0128199	0.0127093	0.0128199	0.0127093
GL0906	c10oacp[c] + nadph[c] + h[c] <=> c10hacp[c] + nadp[c]	0.0128199	0.0125763	0.0128199	0.0127032	0.0128199	0.0127093	0.0128199	0.0127093	0.0128199	0.0127093	0.0128199	0.0127093	0.0128199	0.0127093	0.0128199	0.0127093
GL0907	c10hacp[c] <=> c10dacp[c] + h2o[c]	0.0128199	0.0125763	0.0128199	0.0127032	0.0128199	0.0127093	0.0128199	0.0127093	0.0128199	0.0127093	0.0128199	0.0127093	0.0128199	0.0127093	0.0128199	0.0127093
GL0908	c10dacp[c] + nadph[c] + h[c] <=> c100acp[c] + nadp[c]	0.0128199	0.0125763	0.0128199	0.0127032	0.0128199	0.0127093	0.0128199	0.0127093	0.0128199	0.0127093	0.0128199	0.0127093	0.0128199	0.0127093	0.0128199	0.0127093
GL0909	h2o[c] + c100acp[c] -> h[c] + acp[c] + c100[c]	0	0	0	0	0	0	0	0	0	0	0	0	0	0	0	0
GL0910	c100acp[c] + malacp[c] + h[c] -> c12oacp[c] + co2[c] + acp[c]	0.0128199	0.0125763	0.0128199	0.0127032	0.0128199	0.0127093	0.0128199	0.0127093	0.0128199	0.0127093	0.0128199	0.0127093	0.0128199	0.0127093	0.0128199	0.0127093
GL0911	c12oacp[c] + nadph[c] + h[c] <=> c12hacp[c] + nadp[c]	0.0128199	0.0125763	0.0128199	0.0127032	0.0128199	0.0127093	0.0128199	0.0127093	0.0128199	0.0127093	0.0128199	0.0127093	0.0128199	0.0127093	0.0128199	0.0127093
GL0912	c12hacp[c] <=> c12dacp[c] + h2o[c]	0.0128199	0.0125763	0.0128199	0.0127032	0.0128199	0.0127093	0.0128199	0.0127093	0.0128199	0.0127093	0.0128199	0.0127093	0.0128199	0.0127093	0.0128199	0.0127093
GL0913	c12dacp[c] + nadph[c] + h[c] <=> c120acp[c] + nadp[c]	0.0128199	0.0125763	0.0128199	0.0127032	0.0128199	0.0127093	0.0128199	0.0127093	0.0128199	0.0127093	0.0128199	0.0127093	0.0128199	0.0127093	0.0128199	0.0127093
GL0914	h2o[c] + c120acp[c] -> h[c] + acp[c] + c120[c]	0	0	0	0	0	0	0	0	0	0	0	0	0	0	0	0
GL0915	c120acp[c] + malacp[c] + h[c] -> c14oacp[c] + co2[c] + acp[c]	0.0128199	0.0125763	0.0128199	0.0127032	0.0128199	0.0127093	0.0128199	0.0127093	0.0128199	0.0127093	0.0128199	0.0127093	0.0128199	0.0127093	0.0128199	0.0127093
GL0916	c14oacp[c] + nadph[c] + h[c] <=> c14hacp[c] + nadp[c]	0.0128199	0.0125763	0.0128199	0.0127032	0.0128199	0.0127093	0.0128199	0.0127093	0.0128199	0.0127093	0.0128199	0.0127093	0.0128199	0.0127093	0.0128199	0.0127093
GL0917	c14hacp[c] <=> c14dacp[c] + h2o[c]	0.0128199	0.0125763	0.0128199	0.0127032	0.0128199	0.0127093	0.0128199	0.0127093	0.0128199	0.0127093	0.0128199	0.0127093	0.0128199	0.0127093	0.0128199	0.0127093
GL0918	c14dacp[c] + nadph[c] + h[c] <=> c140acp[c] + nadp[c]	0.0128199	0.0125763	0.0128199	0.0127032	0.0128199	0.0127093	0.0128199	0.0127093	0.0128199	0.0127093	0.0128199	0.0127093	0.0128199	0.0127093	0.0128199	0.0127093
GL0919	h2o[c] + c140acp[c] -> h[c] + acp[c] + c140[c]	7.00964e-05	6.87643e-05	7.00964e-05	6.94585e-05	7.00964e-05	6.94918e-05	7.00964e-05	6.94918e-05	7.00964e-05	6.94918e-05	7.00964e-05	6.94917e-05	7.00964e-05	6.94917e-05	7.00964e-05	6.94918e-05
GL0920	c140acp[c] + malacp[c] + h[c] -> c16oacp[c] + co2[c] + acp[c]	0.0127498	0.0125075	0.0127498	0.0126338	0.0127498	0.0126398	0.0127498	0.0126398	0.0127498	0.0126398	0.0127498	0.0126398	0.0127498	0.0126398	0.0127498	0.0126398
GL0921	c16oacp[c] + nadph[c] + h[c] <=> c16hacp[c] + nadp[c]	0.0127498	0.0125075	0.0127498	0.0126338	0.0127498	0.0126398	0.0127498	0.0126398	0.0127498	0.0126398	0.0127498	0.0126398	0.0127498	0.0126398	0.0127498	0.0126398
GL0922	c16hacp[c] <=> c16dacp[c] + h2o[c]	0.0127498	0.0125075	0.0127498	0.0126338	0.0127498	0.0126398	0.0127498	0.0126398	0.0127498	0.0126398	0.0127498	0.0126398	0.0127498	0.0126398	0.0127498	0.0126398
GL0923	c16dacp[c] + nadph[c] + h[c] <=> c160acp[c] + nadp[c]	0.0127498	0.0125075	0.0127498	0.0126338	0.0127498	0.0126398	0.0127498	0.0126398	0.0127498	0.0126398	0.0127498	0.0126398	0.0127498	0.0126398	0.0127498	0.0126398
GL0924	h2o[c] + c160acp[c] -> h[c] + acp[c] + c160[c]	0	0	0	0	0	0	0	0	0	0	0	0	0	0	0	0
GL0925	c160acp[c] + malacp[c] + h[c] -> c18oacp[c] + acp[c] + co2[c]	0	0	0	0	0	0	0	0	0	0	0	0	0	0	0	0
GL0926	c18oacp[c] + nadph[c] + h[c] <=> c18hacp[c] + nadp[c]	0	0	0	0	0	0	0	0	0	0	0	0	0	0	0	0
GL0927	c160acp[c] + coa[c] <=> c160coa[c] + acp[c]	0.0127498	0.0125075	0.0127498	0.0126338	0.0127498	0.0126398	0.0127498	0.0126398	0.0127498	0.0126398	0.0127498	0.0126398	0.0127498	0.0126398	0.0127498	0.0126398
GL0928	malacp[c] + acacp[c] + h[c] -> co2[c] + acp[c] + aacacp[c]	0.0128199	0.0125763	0.0128199	0.0127032	0.0128199	0.0127093	0.0128199	0.0127093	0.0128199	0.0127093	0.0128199	0.0127093	0.0128199	0.0127093	0.0128199	0.0127093
GL0929	hco3[c] + atp[c] + bccp[c] -> h[c] + pi[c] + adp[c] + cccp[c]	0.0998401	0.0991996	0.100508	0.100201	0.10054	0.100249	0.10054	0.100249	0.10054	0.100249	0.10054	0.100249	0.10054	0.100249	0.00029076	0
GL0930	fad[m] + c240coa[m] -> fadh2[m] + c24dcoa[m]	0	0	0	0	0	0	0	0	0	0	0	0	0	0	0	0
GL0931	h2o[m] + c24dcoa[m] -> c24hcoa[m]	0	0	0	0	0	0	0	0	0	0	0	0	0	0	0	0
GL0932	nad[m] + c24hcoa[m] -> nadh[m] + h[m] + c24ocoa[m]	0	0	0	0	0	0	0	0	0	0	0	0	0	0	0	0
GL0933	coa[m] + c24ocoa[m] -> accoa[m] + c220coa[m]	0	0	0	0	0	0	0	0	0	0	0	0	0	0	0	0
GL0934	fad[m] + c220coa[m] -> fadh2[m] + c22dcoa[m]	0	0	0	0	0	0	0	0	0	0	0	0	0	0	0	0
GL0935	h2o[m] + c22dcoa[m] -> c22hcoa[m]	0	0	0	0	0	0	0	0	0	0	0	0	0	0	0	0
GL0936	nad[m] + c22hcoa[m] -> nadh[m] + h[m] + c22ocoa[m]	0	0	0	0	0	0	0	0	0	0	0	0	0	0	0	0
GL0937	coa[m] + c22ocoa[m] -> accoa[m] + c200coa[m]	0	0	0	0	0	0	0	0	0	0	0	0	0	0	0	0
GL0938	fad[m] + c200coa[m] -> fadh2[m] + c20dcoa[m]	0	0	0	0	0	0	0	0	0	0	0	0	0	0	0	0
GL0939	h2o[m] + c20dcoa[m] -> c20hcoa[m]	0	0	0	0	0	0	0	0	0	0	0	0	0	0	0	0
GL0940	nad[m] + c20hcoa[m] -> nadh[m] + h[m] + c20ocoa[m]	0	0	0	0	0	0	0	0	0	0	0	0	0	0	0	0
GL0941	coa[m] + c20ocoa[m] -> accoa[m] + c180coa[m]	0	0	0	0	0	0	0	0	0	0	0	0	0	0	0	0
GL0942	fad[m] + c180coa[m] -> fadh2[m] + c18dcoa[m]	0	0	0	0	0	0	0	0	0	0	0	0	0	0	0	0
GL0943	h2o[m] + c18dcoa[m] -> c18hcoa[m]	0	0	0	0	0	0	0	0	0	0	0	0	0	0	0	0
GL0944	nad[m] + c18hcoa[m] -> nadh[m] + h[m] + c18ocoa[m]	0	0	0	0	0	0	0	0	0	0	0	0	0	0	0	0
GL0945	coa[m] + c18ocoa[m] -> accoa[m] + c160coa[m]	0	0	0	0	0	0	0	0	0	0	0	0	0	0	0	0
GL0946	fad[m] + c160coa[m] -> fadh2[m] + c16dcoa[m]	0	0	0	0	0	0	0	0	0	0	0	0	0	0	0	0
GL0947	h2o[m] + c16dcoa[m] -> c16hcoa[m]	0	0	0	0	0	0	0	0	0	0	0	0	0	0	0	0
GL0948	nad[m] + c16hcoa[m] -> nadh[m] + h[m] + c16ocoa[m]	0	0	0	0	0	0	0	0	0	0	0	0	0	0	0	0
GL0949	coa[m] + c16ocoa[m] -> accoa[m] + c140coa[m]	0	0	0	0	0	0	0	0	0	0	0	0	0	0	0	0
GL0950	fad[m] + c140coa[m] -> fadh2[m] + c14dcoa[m]	0	0	0	0	0	0	0	0	0	0	0	0	0	0	0	0
GL0951	h2o[m] + c14dcoa[m] -> c14hcoa[m]	0	0	0	0	0	0	0	0	0	0	0	0	0	0	0	0
GL0952	nad[m] + c14hcoa[m] -> nadh[m] + h[m] + c14ocoa[m]	0	0	0	0	0	0	0	0	0	0	0	0	0	0	0	0
GL0953	coa[m] + c14ocoa[m] -> accoa[m] + c120coa[m]	0	0	0	0	0	0	0	0	0	0	0	0	0	0	0	0
GL0954	fad[m] + c120coa[m] -> fadh2[m] + c12dcoa[m]	0	0	0	0	0	0	0	0	0	0	0	0	0	0	0	0
GL0955	h2o[m] + c12dcoa[m] -> c12hcoa[m]	0	0	0	0	0	0	0	0	0	0	0	0	0	0	0	0
GL0956	nad[m] + c12hcoa[m] -> nadh[m] + h[m] + c12ocoa[m]	0	0	0	0	0	0	0	0	0	0	0	0	0	0	0	0
GL0957	coa[m] + c12ocoa[m] -> accoa[m] + c100coa[m]	0	0	0	0	0	0	0	0	0	0	0	0	0	0	0	0
GL0958	fad[m] + c100coa[m] -> fadh2[m] + c10dcoa[m]	0	0	0	0	0	0	0	0	0	0	0	0	0	0	0	0
GL0959	h2o[m] + c10dcoa[m] -> c10hcoa[m]	0	0	0	0	0	0	0	0	0	0	0	0	0	0	0	0
GL0960	nad[m] + c10hcoa[m] -> nadh[m] + h[m] + c10ocoa[m]	0	0	0	0	0	0	0	0	0	0	0	0	0	0	0	0
GL0961	coa[m] + c10ocoa[m] -> accoa[m] + c80coa[m]	0	0	0	0	0	0	0	0	0	0	0	0	0	0	0	0
GL0962	fad[m] + c80coa[m] -> fadh2[m] + c8dcoa[m]	0	0	0	0	0	0	0	0	0	0	0	0	0	0	0	0
GL0963	h2o[m] + c8dcoa[m] -> c8hcoa[m]	0	0	0	0	0	0	0	0	0	0	0	0	0	0	0	0
GL0964	nad[m] + c8hcoa[m] -> nadh[m] + h[m] + c8ocoa[m]	0	0	0	0	0	0	0	0	0	0	0	0	0	0	0	0
GL0965	coa[m] + c8ocoa[m] -> accoa[m] + c60coa[m]	0	0	0	0	0	0	0	0	0	0	0	0	0	0	0	0
GL0966	fad[m] + c60coa[m] -> fadh2[m] + c6dcoa[m]	0	0	0	0	0	0	0	0	0	0	0	0	0	0	0	0
GL0967	h2o[m] + c6dcoa[m] -> c6hcoa[m]	0	0	0	0	0	0	0	0	0	0	0	0	0	0	0	0
GL0968	nad[m] + c6hcoa[m] -> nadh[m] + h[m] + c6ocoa[m]	0	0	0	0	0	0	0	0	0	0	0	0	0	0	0	0
GL0969	coa[m] + c6ocoa[m] -> accoa[m] + c40coa[m]	0	0	0	0	0	0	0	0	0	0	0	0	0	0	0	0
GL0970	fad[m] + c40coa[m] -> fadh2[m] + c4dcoa[m]	0	0	0	0	0	0	0	0	0	0	0	0	0	0	0	0
GL0971	h2o[m] + c4dcoa[m] -> c4hcoa[m]	0	0	0	0	0	0.000146038	0	0.000146038	0	0.000146038	0	0.000146131	0	0.000146131	0	0.000146038
GL0972	nad[m] + c4hcoa[m] -> nadh[m] + h[m] + aaccoa[m]	0	0	0	0	0	0.000146038	0	0.000146038	0	0.000146038	0	0.000146131	0	0.000146131	0	0.000146038
GL0973	h2o[m] + c40coa[m] -> h[m] + coa[m] + c40[m]	0	0	0	0	0	0	0	0	0	0	0	0	0	0	0	0
GL0974	c6ocoa[c] + nadh[c] + h[c] <=> c6hcoa[c] + nad[c]	0	0	0	0	0	0	0	0	0	0	0	0	0	0	0	0
GL0975	c6hcoa[c] <=> c6dcoa[c] + h2o[c]	0	0	0	0	0	0	0	0	0	0	0	0	0	0	0	0
GL0976	c6dcoa[m] + nadph[m] + h[m] -> c60coa[m] + nadp[m]	0	0	0	0	0	0	0	0	0	0	0	0	0	0	0	0
GL0977	h2o[m] + c60coa[m] -> h[m] + coa[m] + c60[m]	0	0	0	0	0	0	0	0	0	0	0	0	0	0	0	0
GL0978	c8ocoa[c] + nadh[c] + h[c] <=> c8hcoa[c] + nad[c]	0	0	0	0	0	0	0	0	0	0	0	0	0	0	0	0
GL0979	c8hcoa[c] <=> c8dcoa[c] + h2o[c]	0	0	0	0	0	0	0	0	0	0	0	0	0	0	0	0
GL0980	c8dcoa[m] + nadph[m] + h[m] -> c80coa[m] + nadp[m]	0	0	0	0	0	0	0	0	0	0	0	0	0	0	0	0
GL0981	h2o[m] + c80coa[m] -> h[m] + coa[m] + c80[m]	0	0	0	0	0	0	0	0	0	0	0	0	0	0	0	0
GL0982	c10ocoa[c] + nadh[c] + h[c] <=> c10hcoa[c] + nad[c]	0	0	0	0	0	0	0	0	0	0	0	0	0	0	0	0
GL0983	c10hcoa[c] <=> c10dcoa[c] + h2o[c]	0	0	0	0	0	0	0	0	0	0	0	0	0	0	0	0
GL0984	c10dcoa[m] + nadph[m] + h[m] -> c100coa[m] + nadp[m]	0	0	0	0	0	0	0	0	0	0	0	0	0	0	0	0
GL0985	h2o[m] + c100coa[m] -> h[m] + coa[m] + c100[m]	0	0	0	0	0	0	0	0	0	0	0	0	0	0	0	0
GL0986	c12ocoa[c] + nadh[c] + h[c] <=> c12hcoa[c] + nad[c]	0	0	0	0	0	0	0	0	0	0	0	0	0	0	0	0
GL0987	c12hcoa[c] <=> c12dcoa[c] + h2o[c]	0	0	0	0	0	0	0	0	0	0	0	0	0	0	0	0
GL0988	c12dcoa[m] + nadph[m] + h[m] -> c120coa[m] + nadp[m]	0	0	0	0	0	0	0	0	0	0	0	0	0	0	0	0
GL0989	h2o[m] + c120coa[m] -> h[m] + coa[m] + c120[m]	0	0	0	0	0	0	0	0	0	0	0	0	0	0	0	0
GL0990	c14ocoa[c] + nadh[c] + h[c] <=> c14hcoa[c] + nad[c]	0	0	0	0	0	0	0	0	0	0	0	0	0	0	0	0
GL0991	c14hcoa[c] <=> c14dcoa[c] + h2o[c]	0	0	0	0	0	0	0	0	0	0	0	0	0	0	0	0
GL0992	c14dcoa[m] + nadph[m] + h[m] -> c140coa[m] + nadp[m]	0	0	0	0	0	0	0	0	0	0	0	0	0	0	0	0
GL0993	h2o[m] + c140coa[m] -> h[m] + coa[m] + c140[m]	0	0	0	0	0	0	0	0	0	0	0	0	0	0	0	0
GL0994	c16ocoa[c] + nadh[c] + h[c] <=> c16hcoa[c] + nad[c]	0	0	0	0	0	0	0	0	0	0	0	0	0	0	0	0
GL0995	c16hcoa[c] <=> c16dcoa[c] + h2o[c]	0	0	0	0	0	0	0	0	0	0	0	0	0	0	0	0
GL0996	c16dcoa[m] + nadph[m] + h[m] -> c160coa[m] + nadp[m]	0	0	0	0	0	0	0	0	0	0	0	0	0	0	0	0
GL0997	h2o[m] + c160coa[m] -> h[m] + coa[m] + c160[m]	0	0	0	0	0	0	0	0	0	0	0	0	0	0	0	0
GL0998	h[c] + malcoa[c] + c160coa[c] -> coa[c] + co2[c] + c18ocoa[c]	0.00992733	0.00973867	0.00992733	0.00983698	0.00992733	0.0098417	0.00992733	0.0098417	0.00992733	0.0098417	0.00992733	0.00984169	0.00992733	0.00984169	0.00992733	0.0098417
GL0999	h[c] + nadph[c] + c18ocoa[c] <=> nadp[c] + c18hcoa[c]	0.00992733	0.00973867	0.00992733	0.00983698	0.00992733	0.0098417	0.00992733	0.0098417	0.00992733	0.0098417	0.00992733	0.00984169	0.00992733	0.00984169	0.00992733	0.0098417
GL1000	c18hcoa[c] <=> h2o[c] + c18dcoa[c]	0.00992733	0.00973867	0.00992733	0.00983698	0.00992733	0.0098417	0.00992733	0.0098417	0.00992733	0.0098417	0.00992733	0.00984169	0.00992733	0.00984169	0.00992733	0.0098417
GL1001	h[c] + nadph[c] + c18dcoa[c] -> nadp[c] + c180coa[c]	0.00992733	0.00973867	0.00992733	0.00983698	0.00992733	0.0098417	0.00992733	0.0098417	0.00992733	0.0098417	0.00992733	0.00984169	0.00992733	0.00984169	0.00992733	0.0098417
GL1002	h2o[c] + c180coa[c] -> h[c] + coa[c] + c180[c]	0	0	0	0	0	0	0	0	0	0	0	0	0	0	0	0
GL1003	h[c] + malcoa[c] + c180coa[c] -> coa[c] + co2[c] + c20ocoa[c]	0.00075974	0.000745302	0.00075974	0.000752825	0.00075974	0.000753186	0.00075974	0.000753186	0.00075974	0.000753186	0.00075974	0.000753186	0.00075974	0.000753186	0.00075974	0.000753186
GL1004	h[c] + nadph[c] + c20ocoa[c] <=> nadp[c] + c20hcoa[c]	0.00075974	0.000745302	0.00075974	0.000752825	0.00075974	0.000753186	0.00075974	0.000753186	0.00075974	0.000753186	0.00075974	0.000753186	0.00075974	0.000753186	0.00075974	0.000753186
GL1005	c20hcoa[c] <=> h2o[c] + c20dcoa[c]	0.00075974	0.000745302	0.00075974	0.000752825	0.00075974	0.000753186	0.00075974	0.000753186	0.00075974	0.000753186	0.00075974	0.000753186	0.00075974	0.000753186	0.00075974	0.000753186
GL1006	h[c] + nadph[c] + c20dcoa[c] -> nadp[c] + c200coa[c]	0.00075974	0.000745302	0.00075974	0.000752825	0.00075974	0.000753186	0.00075974	0.000753186	0.00075974	0.000753186	0.00075974	0.000753186	0.00075974	0.000753186	0.00075974	0.000753186
GL1007	h2o[c] + c200coa[c] -> coa[c] + c200[c] + h[c]	0	0	0	0	0	0	0	0	0	0	0	0	0	0	0	0
GL1008	h[c] + malcoa[c] + c200coa[c] -> coa[c] + co2[c] + c22ocoa[c]	0.000576745	0.000565784	0.000576745	0.000571496	0.000576745	0.00057177	0.000576745	0.00057177	0.000576745	0.00057177	0.000576745	0.000571769	0.000576745	0.000571769	0.000576745	0.00057177
GL1009	h[c] + nadph[c] + c22ocoa[c] <=> nadp[c] + c22hcoa[c]	0.000576745	0.000565784	0.000576745	0.000571496	0.000576745	0.00057177	0.000576745	0.00057177	0.000576745	0.00057177	0.000576745	0.000571769	0.000576745	0.000571769	0.000576745	0.00057177
GL1010	c22hcoa[c] <=> h2o[c] + c22dcoa[c]	0.000576745	0.000565784	0.000576745	0.000571496	0.000576745	0.00057177	0.000576745	0.00057177	0.000576745	0.00057177	0.000576745	0.000571769	0.000576745	0.000571769	0.000576745	0.00057177
GL1011	h[c] + nadph[c] + c22dcoa[c] -> nadp[c] + c220coa[c]	0.000576745	0.000565784	0.000576745	0.000571496	0.000576745	0.00057177	0.000576745	0.00057177	0.000576745	0.00057177	0.000576745	0.000571769	0.000576745	0.000571769	0.000576745	0.00057177
GL1012	h2o[c] + c220coa[c] -> coa[c] + c220[c] + h[c]	0	0	0	0	0	0	0	0	0	0	0	0	0	0	0	0
GL1013	h[c] + malcoa[c] + c220coa[c] -> coa[c] + co2[c] + c24ocoa[c]	4.94707e-05	4.85306e-05	4.94707e-05	4.90205e-05	4.94707e-05	4.9044e-05	4.94707e-05	4.9044e-05	4.94707e-05	4.9044e-05	4.94707e-05	4.90439e-05	4.94707e-05	4.90439e-05	4.94707e-05	4.9044e-05
GL1014	h[c] + nadph[c] + c24ocoa[c] <=> nadp[c] + c24hcoa[c]	4.94707e-05	4.85306e-05	4.94707e-05	4.90205e-05	4.94707e-05	4.9044e-05	4.94707e-05	4.9044e-05	4.94707e-05	4.9044e-05	4.94707e-05	4.90439e-05	4.94707e-05	4.90439e-05	4.94707e-05	4.9044e-05
GL1015	c24hcoa[c] <=> h2o[c] + c24dcoa[c]	4.94707e-05	4.85306e-05	4.94707e-05	4.90205e-05	4.94707e-05	4.9044e-05	4.94707e-05	4.9044e-05	4.94707e-05	4.9044e-05	4.94707e-05	4.90439e-05	4.94707e-05	4.90439e-05	4.94707e-05	4.9044e-05
GL1016	h[c] + nadph[c] + c24dcoa[c] -> nadp[c] + c240coa[c]	4.94707e-05	4.85306e-05	4.94707e-05	4.90205e-05	4.94707e-05	4.9044e-05	4.94707e-05	4.9044e-05	4.94707e-05	4.9044e-05	4.94707e-05	4.90439e-05	4.94707e-05	4.90439e-05	4.94707e-05	4.9044e-05
GL1017	h2o[c] + c240coa[c] -> coa[c] + c240[c] + h[c]	0	0	0	0	0	0	0	0	0	0	0	0	0	0	0	0
GL1018	h[c] + nadh[c] + o2[c] + c160acp[c] -> 2 h2o[c] + nad[c] + c161acp[c]	0	0	0	0	0	0	0	0	0	0	0	0	0	0	0	0
GL1019	h2o[c] + c161acp[c] -> h[c] + acp[c] + c161[c]	0	0	0	0	0	0	0	0	0	0	0	0	0	0	0	0
GL1020	h[c] + nadh[c] + o2[c] + c161acp[c] -> 2 h2o[c] + nad[c] + c162acp[c]	0	0	0	0	0	0	0	0	0	0	0	0	0	0	0	0
GL1021	h2o[c] + c162acp[c] -> h[c] + acp[c] + c162[c]	0	0	0	0	0	0	0	0	0	0	0	0	0	0	0	0
GL1022	nadph[c] + h[c] + o2[c] + c180acp[c] -> nadp[c] + 2 h2o[c] + c181acp[c]	0	0	0	0	0	0	0	0	0	0	0	0	0	0	0	0
GL1023	h2o[c] + c181acp[c] -> h[c] + acp[c] + c181[c]	0	0	0	0	0	0	0	0	0	0	0	0	0	0	0	0
GL1024	nadph[c] + h[c] + o2[c] + c181acp[c] -> nadp[c] + 2 h2o[c] + c182acp[c]	0	0	0	0	0	0	0	0	0	0	0	0	0	0	0	0
GL1025	h2o[c] + c182acp[c] -> h[c] + acp[c] + c182[c]	0	0	0	0	0	0	0	0	0	0	0	0	0	0	0	0
GL1026	h[c] + nadph[c] + o2[c] + c160coa[c] -> 2 h2o[c] + nadp[c] + c161coa[c]	0.000372194	0.00036512	0.000372194	0.000368806	0.000372194	0.000368983	0.000372194	0.000368983	0.000372194	0.000368983	0.000372194	0.000368983	0.000372194	0.000368983	0.000372194	0.000368983
GL1027	h[c] + nadph[c] + o2[c] + c161coa[c] -> 2 h2o[c] + nadp[c] + c162coa[c]	1.81444e-05	1.77996e-05	1.81444e-05	1.79793e-05	1.81444e-05	1.79879e-05	1.81444e-05	1.79879e-05	1.81444e-05	1.79879e-05	1.81444e-05	1.79879e-05	1.81444e-05	1.79879e-05	1.81444e-05	1.79879e-05
GL1028	h[c] + nadph[c] + o2[c] + c180coa[c] -> 2 h2o[c] + nadp[c] + c181coa[c]	0.00817508	0.00801972	0.00817508	0.00810067	0.00817508	0.00810456	0.00817508	0.00810456	0.00817508	0.00810456	0.00817508	0.00810455	0.00817508	0.00810455	0.00817508	0.00810456
GL1029	h[c] + nadph[c] + o2[c] + c181coa[c] -> 2 h2o[c] + nadp[c] + c182coa[c]	0.00335207	0.00328837	0.00335207	0.00332156	0.00335207	0.00332315	0.00335207	0.00332315	0.00335207	0.00332315	0.00335207	0.00332315	0.00335207	0.00332315	0.00335207	0.00332315
GL1030	h[c] + nadph[c] + o2[c] + c182coa[c] -> 2 h2o[c] + nadp[c] + c183coa[c]	0.0016772	0.00164532	0.0016772	0.00166193	0.0016772	0.00166273	0.0016772	0.00166273	0.0016772	0.00166273	0.0016772	0.00166273	0.0016772	0.00166273	0.0016772	0.00166273
GL1031	h2o[c] + c161coa[c] -> h[c] + coa[c] + c161[c]	0	0	0	0	0	0	0	0	0	0	0	0	0	0	0	0
GL1032	h2o[c] + c162coa[c] -> h[c] + coa[c] + c162[c]	0	0	0	0	0	0	0	0	0	0	0	0	0	0	0	0
GL1033	h2o[c] + c181coa[c] -> h[c] + coa[c] + c181[c]	0	0	0	0	0	0	0	0	0	0	0	0	0	0	0	0
GL1034	h2o[c] + c182coa[c] -> h[c] + coa[c] + c182[c]	0	0	0	0	0	0	0	0	0	0	0	0	0	0	0	0
GL1035	h2o[c] + c183coa[c] -> h[c] + coa[c] + c183[c]	0	0	0	0	0	0	0	0	0	0	0	0	0	0	0	0
GL1036	h[c] + malcoa[c] + c181coa[c] -> coa[c] + co2[c] + c201ocoa[c]	0	0	0	0	0	0	0	0	0	0	0	0	0	0	0	0
GL1037	h[c] + nadph[c] + c201ocoa[c] <=> nadp[c] + c201hcoa[c]	0	0	0	0	0	0	0	0	0	0	0	0	0	0	0	0
GL1038	c201hcoa[c] <=> h2o[c] + c201dcoa[c]	0	0	0	0	0	0	0	0	0	0	0	0	0	0	0	0
GL1039	h[c] + nadph[c] + c201dcoa[c] <=> nadp[c] + c201coa[c]	0	0	0	0	0	0	0	0	0	0	0	0	0	0	0	0
GL1040	h2o[c] + c201coa[c] -> coa[c] + c201[c] + h[c]	0	0	0	0	0	0	0	0	0	0	0	0	0	0	0	0
GL1041	h[c] + malcoa[c] + c182coa[c] -> coa[c] + co2[c] + c202ocoa[c]	0.000108556	0.000106493	0.000108556	0.000107568	0.000108556	0.00010762	0.000108556	0.00010762	0.000108556	0.00010762	0.000108556	0.00010762	0.000108556	0.00010762	0.000108556	0.00010762
GL1042	h[c] + nadph[c] + c202ocoa[c] <=> nadp[c] + c202hcoa[c]	0.000108556	0.000106493	0.000108556	0.000107568	0.000108556	0.00010762	0.000108556	0.00010762	0.000108556	0.00010762	0.000108556	0.00010762	0.000108556	0.00010762	0.000108556	0.00010762
GL1043	c202hcoa[c] <=> h2o[c] + c202dcoa[c]	0.000108556	0.000106493	0.000108556	0.000107568	0.000108556	0.00010762	0.000108556	0.00010762	0.000108556	0.00010762	0.000108556	0.00010762	0.000108556	0.00010762	0.000108556	0.00010762
GL1044	h[c] + nadph[c] + c202dcoa[c] <=> nadp[c] + c202coa[c]	0.000108556	0.000106493	0.000108556	0.000107568	0.000108556	0.00010762	0.000108556	0.00010762	0.000108556	0.00010762	0.000108556	0.00010762	0.000108556	0.00010762	0.000108556	0.00010762
GL1045	h2o[c] + c202coa[c] -> coa[c] + c202[c] + h[c]	0	0	0	0	0	0	0	0	0	0	0	0	0	0	0	0
GL1046	h[c] + malcoa[c] + c183coa[c] -> coa[c] + co2[c] + c203ocoa[c]	3.02407e-05	2.9666e-05	3.02407e-05	2.99655e-05	3.02407e-05	2.99799e-05	3.02407e-05	2.99799e-05	3.02407e-05	2.99799e-05	3.02407e-05	2.99798e-05	3.02407e-05	2.99798e-05	3.02407e-05	2.99799e-05
GL1047	h[c] + nadph[c] + c203ocoa[c] <=> nadp[c] + c203hcoa[c]	3.02407e-05	2.9666e-05	3.02407e-05	2.99655e-05	3.02407e-05	2.99799e-05	3.02407e-05	2.99799e-05	3.02407e-05	2.99799e-05	3.02407e-05	2.99798e-05	3.02407e-05	2.99798e-05	3.02407e-05	2.99799e-05
GL1048	c203hcoa[c] <=> h2o[c] + c203dcoa[c]	3.02407e-05	2.9666e-05	3.02407e-05	2.99655e-05	3.02407e-05	2.99799e-05	3.02407e-05	2.99799e-05	3.02407e-05	2.99799e-05	3.02407e-05	2.99798e-05	3.02407e-05	2.99798e-05	3.02407e-05	2.99799e-05
GL1049	h[c] + nadph[c] + c203dcoa[c] <=> nadp[c] + c203coa[c]	3.02407e-05	2.9666e-05	3.02407e-05	2.99655e-05	3.02407e-05	2.99799e-05	3.02407e-05	2.99799e-05	3.02407e-05	2.99799e-05	3.02407e-05	2.99798e-05	3.02407e-05	2.99798e-05	3.02407e-05	2.99799e-05
GL1050	h2o[c] + c203coa[c] -> coa[c] + c203[c] + h[c]	0	0	0	0	0	0	0	0	0	0	0	0	0	0	0	0
GL1051	atp[c] + coa[c] + c40[c] -> amp[c] + ppi[c] + c40coa[c]	0	0	0	0	0	0	0	0	0	0	0	0	0	0	0	0
GL1052	atp[c] + coa[c] + c60[c] -> amp[c] + ppi[c] + c60coa[c]	0	0	0	0	0	0	0	0	0	0	0	0	0	0	0	0
GL1053	atp[c] + coa[c] + c80[c] -> amp[c] + ppi[c] + c80coa[c]	0	0	0	0	0	0	0	0	0	0	0	0	0	0	0	0
GL1054	atp[c] + coa[c] + c100[c] -> amp[c] + ppi[c] + c100coa[c]	0	0	0	0	0	0	0	0	0	0	0	0	0	0	0	0
GL1055	atp[c] + coa[c] + c120[c] -> amp[c] + ppi[c] + c120coa[c]	0	0	0	0	0	0	0	0	0	0	0	0	0	0	0	0
GL1056	atp[c] + coa[c] + c140[c] -> amp[c] + ppi[c] + c140coa[c]	7.00964e-05	6.87643e-05	7.00964e-05	6.94585e-05	7.00964e-05	6.94918e-05	7.00964e-05	6.94918e-05	7.00964e-05	6.94918e-05	7.00964e-05	6.94917e-05	7.00964e-05	6.94917e-05	7.00964e-05	6.94918e-05
GL1057	atp[c] + coa[c] + c160[c] -> amp[c] + ppi[c] + c160coa[c]	0	0	0	0	0	0	0	0	0	0	0	0	0	0	0	0
GL1058	coa[m] + atp[m] + c160[m] -> ppi[m] + amp[m] + c160coa[m]	0	0	0	0	0	0	0	0	0	0	0	0	0	0	0	0
GL1059	atp[c] + coa[c] + c161[c] -> amp[c] + ppi[c] + c161coa[c]	0	0	0	0	0	0	0	0	0	0	0	0	0	0	0	0
GL1060	atp[c] + coa[c] + c180[c] -> amp[c] + ppi[c] + c180coa[c]	0	0	0	0	0	0	0	0	0	0	0	0	0	0	0	0
GL1061	atp[c] + coa[c] + c200[c] -> amp[c] + ppi[c] + c200coa[c]	0	0	0	0	0	0	0	0	0	0	0	0	0	0	0	0
GL1062	6 coa[m] + 7 nad[m] + 7 h2o[m] + 6 fad[m] + c161coa[m] -> 8 accoa[m] + 7 nadp[m] + 7 h[m] + 6 fadh2[m]	0	0	0	0	0	0	0	0	0	0	0	0	0	0	0	0
GL1063	7 coa[m] + 7 nad[m] + 8 h2o[m] + 5 fad[m] + c162coa[m] -> 9 accoa[m] + 7 nadp[m] + 7 h[m] + 5 fadh2[m]	0	0	0	0	0	0	0	0	0	0	0	0	0	0	0	0
GL1064	7 coa[m] + 8 nad[m] + 8 h2o[m] + 7 fad[m] + c181coa[m] -> 9 accoa[m] + 8 nadp[m] + 9 h[m] + 7 fadh2[m]	0	0	0	0	0	0	0	0	0	0	0	0	0	0	0	0
GL1065	8 coa[m] + 8 nad[m] + 9 h2o[m] + 6 fad[m] + c182coa[m] -> 10 accoa[m] + 8 nadp[m] + 9 h[m] + 6 fadh2[m]	0	0	0	0	0	0	0	0	0	0	0	0	0	0	0	0
GL1066	9 coa[m] + 8 nad[m] + 10 h2o[m] + 5 fad[m] + c183coa[m] -> 11 accoa[m] + 8 nadp[m] + 9 h[m] + 5 fadh2[m]	0	0	0	0	0	0	0	0	0	0	0	0	0	0	0	0
GL1067	8 coa[m] + 9 nad[m] + 9 h2o[m] + 8 fad[m] + c201coa[m] -> 10 accoa[m] + 9 nadp[m] + 9 h[m] + 8 fadh2[m]	0	0	0	0	0	0	0	0	0	0	0	0	0	0	0	0
GL1068	9 coa[m] + 9 nad[m] + 10 h2o[m] + 7 fad[m] + c202coa[m] -> 11 accoa[m] + 9 nadp[m] + 9 h[m] + 7 fadh2[m]	0	0	0	0	0	0	0	0	0	0	0	0	0	0	0	0
GL1069	10 coa[m] + 9 nad[m] + 11 h2o[m] + 6 fad[m] + c203coa[m] -> 12 accoa[m] + 9 nadp[m] + 9 h[m] + 6 fadh2[m]	0	0	0	0	0	0	0	0	0	0	0	0	0	0	0	0
GL1070	fad[m] + o8coa[m] -> fadh2[m] + t2eo8coa[m]	0	0	0	0	0	0	0	0	0	0	0	0	0	0	0	0
GL1071	fad[c] + o8coa[c] -> fadh2[c] + t2eo8coa[c]	0	0	0	0	0	0	0	0	0	0	0	0	0	0	0	0
GL1072	fad[m] + o6coa[m] -> fadh2[m] + t2eo6coa[m]	0	0	0	0	0	0	0	0	0	0	0	0	0	0	0	0
GL1073	fad[c] + o6coa[c] -> fadh2[c] + t2eo6coa[c]	0	0	0	0	0	0	0	0	0	0	0	0	0	0	0	0
GL1074	fad[m] + o4coa[m] -> fadh2[m] + t2eo4coa[m]	0	0	0	0	0	0	0	0	0	0	0	0	0	0	0	0
GL1075	fad[c] + o4coa[c] -> fadh2[c] + t2eo4coa[c]	0.00693055	0.00626864	0.00693055	0.00646721	0.00693055	0.00687076	0.00693055	0.00687076	0.00693055	0.00687076	0.00693055	0.00687076	0.00693055	0.00687076	0.00693055	0.00687076
GL1076	coa[c] + 3op8coa[c] -> acylcoa[c] + o6coa[c]	0	0	0	0	0	0	0	0	0	0	0	0	0	0	0	0
GL1077	coa[m] + 3op8coa[m] -> o6coa[m] + acylcoa[m]	0	0	0	0	0	0	0	0	0	0	0	0	0	0	0	0
GL1078	coa[c] + 3op6coa[c] -> acylcoa[c] + o4coa[c]	0	0	0	0	0	0	0	0	0	0	0	0	0	0	0	0
GL1079	coa[m] + 3op6coa[m] -> acylcoa[m] + o4coa[m]	0	0	0	0	0	0	0	0	0	0	0	0	0	0	0	0
GL1080	coa[c] + 3op4coa[c] -> acylcoa[c] + o4coa[c]	0.00693055	0.00626864	0.00693055	0.00646721	0.00693055	0.00687076	0.00693055	0.00687076	0.00693055	0.00687076	0.00693055	0.00687076	0.00693055	0.00687076	0.00693055	0.00687076
GL1081	coa[m] + 3op4coa[m] -> acylcoa[m] + o4coa[m]	0	0	0	0	0	0	0	0	0	0	0	0	0	0	0	0
GL1082	h2o[c] + pc[c] -> 4 h[c] + lpc[c] + alin[c]	0	0	0	0	0	0	0	0	0	0	0	0	0	0	0	0
GL1083	2 h[m] + h2o[m] + t2eo4coa[m] -> 3op4coa[m]	0	0	0	0	0	0	0	0	0	0	0	0	0	0	0	0
GL1084	2 h[c] + h2o[c] + t2eo4coa[c] -> 3op4coa[c]	0.00693055	0.00626864	0.00693055	0.00646721	0.00693055	0.00687076	0.00693055	0.00687076	0.00693055	0.00687076	0.00693055	0.00687076	0.00693055	0.00687076	0.00693055	0.00687076
GL1085	2 h[m] + h2o[m] + t2eo6coa[m] -> 3op6coa[m]	0	0	0	0	0	0	0	0	0	0	0	0	0	0	0	0
GL1086	2 h[c] + h2o[c] + t2eo6coa[c] -> 3op6coa[c]	0	0	0	0	0	0	0	0	0	0	0	0	0	0	0	0
GL1087	2 h[m] + h2o[m] + t2eo8coa[m] -> 3op8coa[m]	0	0	0	0	0	0	0	0	0	0	0	0	0	0	0	0
GL1088	2 h[c] + h2o[c] + t2eo8coa[c] -> 3op8coa[c]	0	0	0	0	0	0	0	0	0	0	0	0	0	0	0	0
GL1089	h3mcoa[c] + 2 nadph[c] + 2 h[c] -> mvl[c] + coa[c] + 2 nadp[c]	0.00309205	0.00296023	0.00309205	0.00300875	0.00309205	0.00306538	0.00309205	0.00306538	0.00309205	0.00306538	0.00309205	0.00306538	0.00309205	0.00306538	0.00309205	0.00306538
GL1090	atp[m] + pmvl[m] + h[m] -> adp[m] + ppmvl[m]	0	0	0	0	0	0	0	0	0	0	0	0	0	0	0	0
GL1091	atp[c] + pmvl[c] + h[c] -> adp[c] + ppmvl[c]	0.00309205	0.00296023	0.00309205	0.00300875	0.00309205	0.00306538	0.00309205	0.00306538	0.00309205	0.00306538	0.00309205	0.00306538	0.00309205	0.00306538	0.00309205	0.00306538
GL1092	atp[c] + ppmvl[c] -> adp[c] + pi[c] + ippp[c] + co2[c] + h[c]	0.00309205	0.00296023	0.00309205	0.00300875	0.00309205	0.00306538	0.00309205	0.00306538	0.00309205	0.00306538	0.00309205	0.00306538	0.00309205	0.00306538	0.00309205	0.00306538
GL1093	ippp[c] <=> dmpp[c]	0.00103068	0.000986742	0.00103068	0.00100292	0.00103068	0.00102179	0.00103068	0.00102179	0.00103068	0.00102179	0.00103068	0.00102179	0.00103068	0.00102179	0.00103068	0.00102179
GL1094	dmpp[c] + ippp[c] -> ppi[c] + gpp[c]	0.00103068	0.000986742	0.00103068	0.00100292	0.00103068	0.00102179	0.00103068	0.00102179	0.00103068	0.00102179	0.00103068	0.00102179	0.00103068	0.00102179	0.00103068	0.00102179
GL1095	gpp[c] + ippp[c] -> ppi[c] + fpp[c]	0.00103068	0.000986742	0.00103068	0.00100292	0.00103068	0.00102179	0.00103068	0.00102179	0.00103068	0.00102179	0.00103068	0.00102179	0.00103068	0.00102179	0.00103068	0.00102179
GL1096	fpp[c] + ippp[c] -> ppi[c] + ggpp[c]	0	0	0	0	0	0	0	0	0	0	0	0	0	0	0	0
GL1097	fpp[m] + 3 ippp[m] + h[m] -> alka[m] + 3 ppi[m]	0	0	0	0	0	0	0	0	0	0	0	0	0	0	0	0
GL1098	fpp[c] + ippp[c] -> dedip[c] + ppi[c]	0	0	0	0	0	0	0	0	0	0	0	0	0	0	0	0
GL1099	fpp[c] + pcysn[c] -> sfp[c] + ppi[c]	0	0	0	0	0	0	0	0	0	0	0	0	0	0	0	0
GL1100	sfp[c] + 2 h[c] + h2o[c] -> pcsfcys[c] + pt[c]	0	0	0	0	0	0	0	0	0	0	0	0	0	0	0	0
GL1101	sam[c] + pcsfcys[c] -> sah[c] + pcsfcysme[c] + h[c]	0	0	0	0	0	0	0	0	0	0	0	0	0	0	0	0
GL1102	pcsfcysme[c] -> facys[c]	0	0	0	0	0	0	0	0	0	0	0	0	0	0	0	0
GL1103	facys[c] + o2[c] + h2o[c] -> 2t6tfal[c] + cys[c] + h2o2[c]	0	0	0	0	0	0	0	0	0	0	0	0	0	0	0	0
GL1104	facys[m] + o2[m] + h2o[m] -> 2t6tfal[m] + cys[m] + h2o2[m]	0	0	0	0	0	0	0	0	0	0	0	0	0	0	0	0
GL1105	dedip[c] -> doldp[c]	0	0	0	0	0	0	0	0	0	0	0	0	0	0	0	0
GL1106	atp[c] + mvl[c] -> h[c] + adp[c] + pmvl[c]	0.00309205	0.00296023	0.00309205	0.00300875	0.00309205	0.00306538	0.00309205	0.00306538	0.00309205	0.00306538	0.00309205	0.00306538	0.00309205	0.00306538	0.00309205	0.00306538
GL1107	doldp[c] + h2o[c] -> dolp[c] + pi[c] + h[c]	0	0	0	0	0	0	0	0	0	0	0	0	0	0	0	0
GL1108	udpnag[c] + dolp[c] <=> ump[c] + nadgldpl[c]	0	0	0	0	0	0	0	0	0	0	0	0	0	0	0	0
GL1109	udpnag[c] + nadgldpl[c] -> udp[c] + cdppd[c] + h[c]	0	0	0	0	0	0	0	0	0	0	0	0	0	0	0	0
GL1110	gdpman[c] + cdppd[c] -> gdp[c] + g00003[c] + h[c]	0	0	0	0	0	0	0	0	0	0	0	0	0	0	0	0
GL1111	gdpman[c] + g00003[c] -> gdp[c] + g00004[c] + h[c]	0	0	0	0	0	0	0	0	0	0	0	0	0	0	0	0
GL1112	gdpman[c] + g00004[c] -> gdp[c] + g00005[c] + h[c]	0	0	0	0	0	0	0	0	0	0	0	0	0	0	0	0
GL1113	g00005[c] + gdpman[c] -> g10526[c] + gdp[c] + h[c]	0	0	0	0	0	0	0	0	0	0	0	0	0	0	0	0
GL1114	g10526[c] + gdpman[c] -> g00006[c] + gdp[c] + h[c]	0	0	0	0	0	0	0	0	0	0	0	0	0	0	0	0
GL1115	gdpman[c] + dolp[c] -> gdp[c] + dolmanp[c]	0	0	0	0	0	0	0	0	0	0	0	0	0	0	0	0
GL1116	dolmanp[c] + g00006[c] -> dolp[c] + g10595[c] + h[c]	0	0	0	0	0	0	0	0	0	0	0	0	0	0	0	0
GL1117	udpglc[c] + dolp[c] -> udp[c] + dolgp[c]	0	0	0	0	0	0	0	0	0	0	0	0	0	0	0	0
GL1118	dolmanp[c] + g10595[c] -> dolp[c] + g10596[c] + h[c]	0	0	0	0	0	0	0	0	0	0	0	0	0	0	0	0
GL1119	dolmanp[c] + g10597[c] -> dolp[c] + g00007[c] + h[c]	0	0	0	0	0	0	0	0	0	0	0	0	0	0	0	0
GL1120	dolmanp[c] + g10596[c] -> dolp[c] + g10597[c] + h[c]	0	0	0	0	0	0	0	0	0	0	0	0	0	0	0	0
GL1121	dolgp[c] + g00007[c] -> dolp[c] + g10598[c] + h[c]	0	0	0	0	0	0	0	0	0	0	0	0	0	0	0	0
GL1122	dolgp[c] + g10598[c] -> dolp[c] + g10599[c] + h[c]	0	0	0	0	0	0	0	0	0	0	0	0	0	0	0	0
GL1123	dolgp[c] + g10599[c] -> dolp[c] + g00008[c] + h[c]	0	0	0	0	0	0	0	0	0	0	0	0	0	0	0	0
GL1124	pasn[c] + g00008[c] -> doldp[c] + g00009[c]	0	0	0	0	0	0	0	0	0	0	0	0	0	0	0	0
GL1125	h2o[c] + g00009[c] -> glc[c] + g00171[c]	0	0	0	0	0	0	0	0	0	0	0	0	0	0	0	0
GL1126	h2o[c] + g00171[c] -> glc[c] + g00010[c]	0	0	0	0	0	0	0	0	0	0	0	0	0	0	0	0
GL1127	h2o[c] + g00010[c] -> glc[c] + g00011[c]	0	0	0	0	0	0	0	0	0	0	0	0	0	0	0	0
GL1128	h2o[c] + g00011[c] -> man[c] + g10694[c]	0	0	0	0	0	0	0	0	0	0	0	0	0	0	0	0
GL1129	g00011[c] + 4 h2o[c] -> g00012[c] + 4 man[c]	0	0	0	0	0	0	0	0	0	0	0	0	0	0	0	0
GL1130	udpnag[c] + pins[c] -> udp[c] + g00143[c]	0	0	0	0	0	0	0	0	0	0	0	0	0	0	0	0
GL1131	g00143[c] + h2o[c] -> g00144[c] + ac[c]	0	0	0	0	0	0	0	0	0	0	0	0	0	0	0	0
GL1132	dolmanp[c] + g00145[c] -> dolp[c] + g00146[c]	0	0	0	0	0	0	0	0	0	0	0	0	0	0	0	0
GL1133	g00144[c] + c160coa[c] -> g00145[c] + coa[c]	0	0	0	0	0	0	0	0	0	0	0	0	0	0	0	0
GL1134	pe[c] + g00146[c] -> dagly[c] + g00147[c] + 3 h[c]	0	0	0	0	0	0	0	0	0	0	0	0	0	0	0	0
GL1135	dolmanp[c] + g00147[c] -> dolp[c] + g00148[c]	0	0	0	0	0	0	0	0	0	0	0	0	0	0	0	0
GL1136	dolmanp[c] + g00148[c] -> dolp[c] + g00149[c]	0	0	0	0	0	0	0	0	0	0	0	0	0	0	0	0
GL1137	dolmanp[c] + g00149[c] -> dolp[c] + g00140[c]	0	0	0	0	0	0	0	0	0	0	0	0	0	0	0	0
GL1138	pe[c] + g00149[c] -> dagly[c] + g13044[c]	0	0	0	0	0	0	0	0	0	0	0	0	0	0	0	0
GL1139	atp[c] + h2o[c] -> adp[c] + pi[c] + h[c]	0	0.00405833	0	0.00280388	0	0.00439234	0	0.00439234	0	0.00439234	0	0.00439266	0	0.00439266	0	0.00439234
GL1140	13glucan[c] <=> 13glucan[e]	0	0.024285	0	0.0144377	0	0	0	0	0	0	0	0	0	0	0	0
GL1141	d6pgc[c] + h[c] <=> d6pgc[e] + h[e]	0	0	0	0	0	0	0	0	0	0	0	0	0	0	0	0
GL1142	glycogen[c] <=> glycogen[e]	0	0.0261326	0	0	0	0	0	0	0	0	0	0	0	0	0	0
GL1143	hno3[c] <=> hno3[e]	0	0	0	0	0	0	0	0	0	0	0	0	0	0	0	0
GL1144	ac[e] <=> ac[c]	0	-0.00247879	0	-0.00189081	0	0	0	0	0	0	0	0	0	0	0	0
GL1145	ala[c] <=> ala[e]	-0.01	-0.00737166	-0.01	-0.00831774	-0.01	-0.01	-0.01	-0.01	-0.01	-0.01	-0.01	-0.01	-0.01	-0.01	-0.01	-0.01
GL1146	arg[c] <=> arg[e]	-0.01	-0.01	-0.01	-0.01	-0.01	-0.01	-0.01	-0.01	-0.01	-0.01	-0.01	-0.01	-0.01	-0.01	-0.01	-0.01
GL1147	asn[e] <=> asn[c]	0.01	0.01	0.01	0.01	0.01	0.01	0.01	0.01	0.01	0.01	0.01	0.01	0.01	0.01	0.01	0.01
GL1148	asp[c] <=> asp[e]	-0.01	-0.01	-0.01	-0.00998323	-0.01	-0.01	-0.01	-0.01	-0.01	-0.01	-0.01	-0.01	-0.01	-0.01	-0.01	-0.01
GL1149	co2[c] <=> co2[e]	3.37805	3.37878	3.37805	3.37854	3.37805	3.37592	3.37805	3.37592	3.37805	3.37592	3.37805	3.37593	3.37805	3.37593	3.37805	3.37592
GL1150	cys[c] <=> cys[e]	-0.01	-0.00911827	-0.01	-0.00896651	-0.01	-0.01	-0.01	-0.01	-0.01	-0.01	-0.01	-0.01	-0.01	-0.01	-0.01	-0.01
GL1151	fru[e] <=> fru[c]	0	0	0	0	0	0	0	0	0	0	0	0	0	0	0	0
GL1152	g6p[e] + 2 pi[c] -> g6p[c] + 2 pi[e]	0	0	0	0	0	0	0	0	0	0	0	0	0	0	0	0
GL1153	glac[e] -> glac[c]	0	0	0	0	0	0	0	0	0	0	0	0	0	0	0	0
GL1154	glc[e] + h[e] -> glc[c] + h[c]	1	1.04168	1	1.01126	1	1	1	1	1	1	1	1	1	1	1	1
GL1155	gln[e] <=> gln[c]	0.01	0.00576445	0.01	0.00767125	0.01	0.01	0.01	0.01	0.01	0.01	0.01	0.01	0.01	0.01	0.01	0.01
GL1156	glu[e] <=> glu[c]	0.01	0.01	0.01	0.01	0.01	0.01	0.01	0.01	0.01	0.01	0.01	0.01	0.01	0.01	0.01	0.01
GL1157	gly[e] <=> gly[c]	0.01	0.00666575	0.01	0.00809759	0.01	0.01	0.01	0.01	0.01	0.01	0.01	0.01	0.01	0.01	0.01	0.01
GL1158	his[e] <=> his[c]	0.01	0.01	0.01	0.00910591	0.01	0.01	0.01	0.01	0.01	0.01	0.01	0.01	0.01	0.01	0.01	0.01
GL1159	ile[e] <=> ile[c]	0.01	0.01	0.01	0.01	0.01	0.01	0.01	0.01	0.01	0.01	0.01	0.01	0.01	0.01	0.01	0.01
GL1160	leu[e] <=> leu[c]	0.01	0.01	0.01	0.01	0.01	0.01	0.01	0.01	0.01	0.01	0.01	0.01	0.01	0.01	0.01	0.01
GL1161	lys[c] <=> lys[e]	-0.01	-0.01	-0.01	-0.01	-0.01	-0.01	-0.01	-0.01	-0.01	-0.01	-0.01	-0.01	-0.01	-0.01	-0.01	-0.01
GL1162	mlt[e] <=> mlt[c]	0	0	0	0	0	0	0	0	0	0	0	0	0	0	0	0
GL1163	met[e] <=> met[c]	0.00765043	0.00732427	0.00765043	0.00744433	0.00765043	0.00758444	0.00765043	0.00758444	0.00765043	0.00758444	0.00765043	0.00758443	0.00765043	0.00758443	0.00765043	0.00758444
GL1164	nh3[c] <=> nh3[e]	-0.349916	-0.338378	-0.349918	-0.345577	-0.349918	-0.346987	-0.349918	-0.346987	-0.349918	-0.346987	-0.349916	-0.346987	-0.349916	-0.346987	-0.349918	-0.346987
GL1165	o2[c] <=> o2[e]	-3.38262	-3.38719	-3.38262	-3.38423	-3.38262	-3.38404	-3.38262	-3.38404	-3.38262	-3.38404	-3.38262	-3.38404	-3.38262	-3.38404	-3.38262	-3.38404
GL1166	phe[c] <=> phe[e]	-0.01	-0.01	-0.01	-0.0095169	-0.01	-0.01	-0.01	-0.01	-0.01	-0.01	-0.01	-0.01	-0.01	-0.01	-0.01	-0.01
GL1167	h[c] + pi[c] <=> h[e] + pi[e]	-0.0547723	-0.0524372	-0.0547723	-0.0532968	-0.0547723	-0.0544559	-0.0547723	-0.0544559	-0.0547723	-0.0544559	-0.0547723	-0.0544558	-0.0547723	-0.0544558	-0.0547723	-0.0544559
GL1168	pro[e] <=> pro[c]	0.01	0.01	0.01	0.01	0.01	0.01	0.01	0.01	0.01	0.01	0.01	0.01	0.01	0.01	0.01	0.01
GL1169	ribflav[e] <=> ribflav[c]	0	0	0	0	0	0	0	0	0	0	0	0	0	0	0	0
GL1170	sot[c] <=> sot[e]	0	0	0	0	0	0	0	0	0	0	0	0	0	0	0	0
GL1171	ser[c] <=> ser[e]	-0.01	-0.01	-0.01	-0.01	-0.01	-0.01	-0.01	-0.01	-0.01	-0.01	-0.01	-0.01	-0.01	-0.01	-0.01	-0.01
GL1172	thr[c] <=> thr[e]	-0.01	-0.01	-0.01	-0.01	-0.01	-0.01	-0.01	-0.01	-0.01	-0.01	-0.01	-0.01	-0.01	-0.01	-0.01	-0.01
GL1173	trp[c] <=> trp[e]	-0.01	-0.01	-0.01	-0.01	-0.01	-0.01	-0.01	-0.01	-0.01	-0.01	-0.01	-0.01	-0.01	-0.01	-0.01	-0.01
GL1174	tyr[c] <=> tyr[e]	-0.01	-0.01	-0.01	-0.00982909	-0.01	-0.01	-0.01	-0.01	-0.01	-0.01	-0.01	-0.01	-0.01	-0.01	-0.01	-0.01
GL1175	val[c] <=> val[e]	-0.01	-0.01	-0.01	-0.01	-0.01	-0.01	-0.01	-0.01	-0.01	-0.01	-0.01	-0.01	-0.01	-0.01	-0.01	-0.01
GL1176	chito[e] <=> chito[c]	0	0	0	0	0	0	0	0	0	0	0	0	0	0	0	0
GL1177	chit[e] <=> chit[c]	0	0	0	0	0	0	0	0	0	0	0	0	0	0	0	0
GL1178	nag[e] <=> nag[c]	0	0	0	0	0	0	0	0	0	0	0	0	0	0	0	0
GL1179	gsh[e] -> gsh[c]	0	0	0	0	0	0	0	0	0	0	0	0	0	0	0	0
GL1180	h[c] + k[e] -> h[e] + k[c]	0	0	0	0	0	0	0	0	0	0	0	0	0	0	0	0
GL1181	na[c] + h[e] -> na[e] + h[c]	999.305	999.303	999.306	999.305	999.306	999.306	999.306	999.306	999.306	999.306	1000	1000	1000	1000	999.306	999.306
GL1182	h[c] + na[e] <=> h[e] + na[c]	999.998	1000	999.999	1000	1000	1000	1000	1000	1000	1000	1000	1000	1000	1000	1000	1000
GL1183	h[e] + gl[e] <=> h[c] + gl[c]	0	0	0	0	0	0	0	0	0	0	0	0	0	0	0	0
GL1184	ins[c] <=> ins[e]	0	0	0	0	0	0	0	0	0	0	0	0	0	0	0	0
GL1185	slf[e] <=> slf[c]	-0.00873423	-0.00790646	-0.00873423	-0.00773483	-0.00873423	-0.00874514	-0.00873423	-0.00874514	-0.00873423	-0.00874514	-0.00873423	-0.00874515	-0.00873423	-0.00874515	-0.00873423	-0.00874514
GL1186	h2o[e] <=> h2o[c]	-4.2292	-4.25443	-4.2292	-4.23512	-4.2292	-4.22624	-4.2292	-4.22624	-4.2292	-4.22624	-4.2292	-4.22624	-4.2292	-4.22624	-4.2292	-4.22624
GL1187	cellob[e] <=> cellob[c]	0	0	0	0	0	0	0	0	0	0	0	0	0	0	0	0
GL1188	atp[c] + h2o[c] + na[c] -> adp[c] + pi[c] + na[e]	0.692871	0.696901	0.693258	0.694809	0.693855	0.693783	0.693855	0.693783	0.693855	0.693783	7.25683e-05	0	7.25683e-05	0	0.693855	0.693783
GL1189	dhp[e] <=> dhp[c]	0	0	0	0	0	0	0	0	0	0	0	0	0	0	0	0
GL1190	vb6[e] <=> vb6[c]	0	0	0	0	0	0	0	0	0	0	0	0	0	0	0	0
GL1191	tre[e] <=> tre[c]	0	0	0	0	0	0	0	0	0	0	0	0	0	0	0	0
GL1192	hhpp[c] <=> hhpp[e]	0	0	0	0	0	0	0	0	0	0	0	0	0	0	0	0
GL1193	urea[e] <=> urea[c]	0	0	0	0	0	-0.00125139	0	-0.00125139	0	-0.00125139	0	-0.00125153	0	-0.00125153	0	-0.00125139
GL1194	man[e] <=> man[c]	0	0	0	0	0	0	0	0	0	0	0	0	0	0	0	0
GL1195	xyl[c] <=> xyl[e]	0	0	0	0	0	0	0	0	0	0	0	0	0	0	0	0
GL1196	ara[e] <=> ara[c]	0	0	0	0	0	0	0	0	0	0	0	0	0	0	0	0
GL1197	fuc[e] <=> fuc[c]	0	0	0	0	0	0	0	0	0	0	0	0	0	0	0	0
GL1198	rmn[e] <=> rmn[c]	0	0	0	0	0	0	0	0	0	0	0	0	0	0	0	0
GL1199	suc[e] <=> suc[c]	0	0	0	0	0	0	0	0	0	0	0	0	0	0	0	0
GL1200	lact[e] <=> lact[c]	0	0	0	0	0	0	0	0	0	0	0	0	0	0	0	0
GL1201	mnt[c] <=> mnt[e]	0	0	0	0	0	0	0	0	0	0	0	0	0	0	0	0
GL1202	star[e] -> star[c]	0	0	0	0	0	0	0	0	0	0	0	0	0	0	0	0
GL1203	tagly[e] <=> tagly[c]	0	0	0	0	0	0	0	0	0	0	0	0	0	0	0	0
GL1204	thm[e] -> thm[c]	0	0	0	0	0	0	0	0	0	0	0	0	0	0	0	0
GL1205	eth[c] <=> eth[e]	0	0	0	0	0	0	0	0	0	0	0	0	0	0	0	0
GL1206	cit[c] <=> cit[e]	0	0	0	0	0	0	0	0	0	0	0	0	0	0	0	0
GL1207	mal[c] <=> mal[e]	0	0	0	0	0	0	0	0	0	0	0	0	0	0	0	0
GL1208	cys[c] <=> cys[m]	2.52358e-05	-0.000402958	2.52358e-05	-0.000263772	2.52358e-05	-1.27575e-05	2.52358e-05	-1.27575e-05	2.52358e-05	-1.27575e-05	2.52358e-05	-1.28739e-05	2.52358e-05	-1.28739e-05	2.52358e-05	-1.27575e-05
GL1209	obut[c] <=> obut[m]	0.00399147	0.00564673	0.000350645	0.000398509	0.00600406	0.00620252	0.00600406	0.00620252	0.00600406	0.00620252	0.00600413	0.00620251	0.00600413	0.00620251	0.000350645	0.000549107
GL1210	oicap[c] <=> oicap[m]	0.0144947	0.0134504	0.0144947	0.0138348	0.0144947	0.0144338	0.0144947	0.0144338	0.0144947	0.0144338	0.0144947	0.014434	0.0144947	0.014434	0.0144947	0.0144338
GL1211	omval[m] <=> omval[c]	0.0152049	0.0134504	0.0861216	0.0849945	1.60292	1.60273	1.60292	1.60273	1.60292	1.60273	0.0753628	0.0751693	0.0753628	0.0751693	1000	1000
GL1212	3mop[c] <=> 3mop[m]	-0.0063435	-0.00556746	-0.0063435	-0.00583469	999.994	999.994	999.994	999.994	999.994	999.994	-0.00631101	-0.00620251	-0.00631101	-0.00620251	-0.0063109	-0.00620252
GL1213	4mop[m] <=> 4mop[c]	-999.989	-999.989	-999.989	-999.989	-999.989	-999.989	-999.989	-999.989	-999.989	-999.989	-999.989	-999.989	-999.989	-999.989	-998.424	-998.424
GL1214	ama[m] <=> ama[c]	0	-0.00602057	0	-0.00628319	0	-0.000190567	0	-0.000190567	0	-0.000190567	0	-0.00019156	0	-0.00019156	0	-0.000190567
GL1215	amasa[m] <=> amasa[c]	0	0.00602057	0	0.00628319	0	0.000190567	0	0.000190567	0	0.000190567	0	0.00019156	0	0.00019156	0	0.000190567
GL1216	aproa[m] <=> aproa[c]	0	0	0	0	0	0	0	0	0	0	0	0	0	0	0	0
GL1217	adp[c] + pi[c] + atp[m] <=> atp[c] + pi[m] + adp[m]	9.30937	9.29907	9.30137	9.29337	9.32048	9.31787	9.32048	9.31787	9.32048	9.31787	9.31778	9.31517	9.31778	9.31517	9.30001	9.29739
GL1218	cap[m] <=> cap[c]	-0.00489975	-0.00426453	-0.00489975	-0.00449836	-0.00489975	-0.00602261	-0.00489975	-0.00602261	-0.00489975	-0.00602261	-0.00489975	-0.00602274	-0.00489975	-0.00602274	-0.00489975	-0.00602261
GL1219	citr[m] <=> citr[c]	0.00489975	0.00426453	0.00489975	0.00449836	0.00489975	0.00602261	0.00489975	0.00602261	0.00489975	0.00602261	0.00489975	0.00602274	0.00489975	0.00602274	0.00489975	0.00602261
GL1220	dhpacl[m] <=> dhpacl[c]	0	0	0	0	0	0	0	0	0	0	0	0	0	0	0	0
GL1221	glx[m] <=> glx[c]	-0.00241768	0.00167359	-0.0151171	-0.0141628	0	0.000178576	0	0.000178576	0	0.000178576	-0.00542822	-0.00525021	-0.00542822	-0.00525021	-0.0167336	-0.016555
GL1222	h2o2[m] <=> h2o2[c]	0	-0.00288839	0	-0.00201687	0	-0.000517374	0	-0.000517374	0	-0.000517374	0	-0.000517436	0	-0.000517436	0	-0.000517374
GL1223	slfi[c] <=> slfi[m]	2.52358e-05	2.41599e-05	2.52358e-05	2.4556e-05	2.52358e-05	2.50181e-05	2.52358e-05	2.50181e-05	2.52358e-05	2.50181e-05	2.52358e-05	2.50181e-05	2.52358e-05	2.50181e-05	2.52358e-05	2.50181e-05
GL1224	h3mcoa[m] <=> h3mcoa[c]	0.00309205	0.00296023	0.00309205	0.00300875	0.00309205	0.00306538	0.00309205	0.00306538	0.00309205	0.00306538	0.00309205	0.00306538	0.00309205	0.00306538	0.00309205	0.00306538
GL1225	tslf[m] <=> tslf[c]	2.52358e-05	2.41599e-05	2.52358e-05	2.4556e-05	2.52358e-05	2.50181e-05	2.52358e-05	2.50181e-05	2.52358e-05	2.50181e-05	2.52358e-05	2.50181e-05	2.52358e-05	2.50181e-05	2.52358e-05	2.50181e-05
GL1226	hser[m] <=> hser[c]	0	0	0	0	0	0	0	0	0	0	0	0	0	0	0	0
GL1227	lys[m] <=> lys[c]	0	0	0	0	0	0	0	0	0	0	0	0	0	0	0	0
GL1228	malcoa[m] <=> malcoa[c]	0	0	0	0	0	0	0	0	0	0	0	0	0	0	0	0
GL1229	mpyr[m] <=> mpyr[c]	0	-0.000427118	0	-0.000288328	0	-3.77756e-05	0	-3.77756e-05	0	-3.77756e-05	0	-3.7892e-05	0	-3.7892e-05	0	-3.77756e-05
GL1230	nica[m] <=> nica[c]	0	0	1.65834e-13	0	0	0	0	0	0	0	0	0	0	0	1.23109e-13	0
GL1231	nicd[m] <=> nicd[c]	0	0	-1.65834e-13	0	0	0	0	0	0	0	0	0	0	0	-1.23109e-13	0
GL1232	oahser[m] <=> oahser[c]	0	0	0	0	0	0	0	0	0	0	0	0	0	0	0	0
GL1233	opp[m] <=> opp[c]	0	0	0	0	0	0	0	0	0	0	0	0	0	0	0	0
GL1234	p5c[m] <=> p5c[c]	0	0	0	0	0	0	0	0	0	0	0	0	0	0	0	0
GL1235	pac[m] <=> pac[c]	0	0	0	0	0	0	0	0	0	0	0	0	0	0	0	0
GL1236	phal[m] <=> phal[c]	0	0	0	0	0	0	0	0	0	0	0	0	0	0	0	0
GL1237	succsal[m] <=> succsal[c]	0	0	0	0	0	0	0	0	0	0	0	0	0	0	0	0
GL1238	thf[m] <=> thf[c]	0.00654425	0.0030084	0.0128938	0.0121573	0.00533527	0.00504637	0.00533527	0.00504637	0.00533527	0.00504637	0.00804965	0.00776023	0.00804965	0.00776023	0.0137021	0.0134132
GL1239	hpro[c] <=> hpro[m]	0	0	0	0	0	0	0	0	0	0	0	0	0	0	0	0
GL1240	amievul[c] <=> amievul[m]	0	0	0	0	0	0	0	0	0	0	0	0	0	0	0	0
GL1241	actac[c] <=> actac[m]	0.0072559	0.00822529	0.00725564	0.00721435	0.00725564	0.00745183	0.00725564	0.00745183	0.00725564	0.00745183	0.0072559	0.00745185	0.0072559	0.00745185	0.00725564	0.00745183
GL1242	acal[c] <=> acal[m]	4.44405	4.44224	4.43766	4.43669	4.45698	4.45726	4.45698	4.45726	4.45698	4.45726	-1.16773	-1.16744	-1.16773	-1.16744	-1.19115	-1.19086
GL1243	acp[c] <=> acp[m]	0	0	0	0	0	0	0	0	0	0	0	0	0	0	0	0
GL1244	ac[c] <=> ac[m]	0	0	0	0	0	0.00052694	0	0.00052694	0	0.00052694	0	0.000525552	0	0.000525552	0	0.00052694
GL1245	ala[m] <=> ala[c]	-0.0701084	-0.0677506	-0.000955842	0	-998.472	-998.473	-998.472	-998.473	-998.472	-998.473	0	-0.000266142	0	-0.000266142	-998.489	-998.489
GL1246	glu[c] + asp[m] -> asp[c] + glu[m]	0.000888823	0	0.000673023	0	0	0.000249168	0	0.000249168	0	0.000249168	0	0.000248966	0	0.000248966	0	0.000249168
GL1247	adp[c] + atp[m] + h[c] -> adp[m] + atp[c] + h[m]	0	0	0	0	0	0.00034937	0	0.00034937	0	0.00034937	0	0.000347861	0	0.000347861	0	0.00034937
GL1248	cit[c] + mal[c] <=> mal[m] + cit[m]	0.0223873	0.0234376	0.0160378	0.0167722	0.0235963	0.0230198	0.0235963	0.0230198	0.0235963	0.0230198	0.0208821	0.0203046	0.0208821	0.0203046	0.0152295	0.014653
GL1249	co2[c] <=> co2[m]	-3.4597	-3.4525	-3.447	-3.44589	-3.46212	-3.46218	-3.46212	-3.46218	-3.46212	-3.46218	-3.45669	-3.45675	-3.45669	-3.45675	-3.44538	-3.44544
GL1250	coa[c] <=> coa[m]	0.188741	0.187444	0.182391	0.182298	0.189942	0.188529	0.189942	0.188529	0.189942	0.188529	0.187222	0.185813	0.187222	0.185813	0.181575	0.180162
GL1251	mal[c] + succ[m] <=> mal[m] + succ[c]	-0.0407584	-0.0412896	-0.0407584	-0.0408781	-0.0407584	-0.0418308	-0.0407584	-0.0418308	-0.0407584	-0.0418308	-0.0407584	-0.0418309	-0.0407584	-0.0418309	-0.0407584	-0.0418308
GL1252	dlac[c] <=> dlac[m]	0	0	0	0	0	0	0	0	0	0	0	0	0	0	0	0
GL1253	gly[c] <=> gly[m]	-0.00534488	-0.00186017	-0.0116945	-0.0109902	-0.00413591	-0.00385735	-0.00413591	-0.00385735	-0.00413591	-0.00385735	-0.00685028	-0.00657121	-0.00685028	-0.00657121	-0.0125027	-0.0122242
GL1254	h2o[c] <=> h2o[m]	-12.8242	-12.8238	-12.8178	-12.8175	-12.8254	-12.822	-12.8254	-12.822	-12.8254	-12.822	-12.8227	-12.8193	-12.8227	-12.8193	-12.817	-12.8136
GL1255	ile[m] <=> ile[c]	0	7.92717e-05	0	6.85255e-05	1000	1000	1000	1000	1000	1000	3.24955e-05	0	3.24955e-05	0	3.26057e-05	0
GL1256	llac[c] <=> llac[m]	0	0	0	0	0	0	0	0	0	0	0	0	0	0	0	0
GL1257	mal[c] + pi[m] <=> pi[c] + mal[m]	0.0150028	0.0146273	0.0213524	0.0208283	0.0137938	0.0137817	0.0137938	0.0137817	0.0137938	0.0137817	0.0165081	0.0164982	0.0165081	0.0164982	0.0221606	0.0221485
GL1258	o2[c] <=> o2[m]	3.34101	3.34204	3.34101	3.34194	3.34101	3.34166	3.34101	3.34166	3.34101	3.34166	3.34101	3.34167	3.34101	3.34167	3.34101	3.34166
GL1259	orn[m] <=> orn[c]	0.00202336	0.00122819	0.000954539	1.55041e-05	-0.00857203	-0.00930515	-0.00857203	-0.00930515	-0.00857203	-0.00930515	-0.011286	-0.0120195	-0.011286	-0.0120195	0.000825136	9.20129e-05
GL1260	ppcoa[c] <=> ppcoa[m]	0	0	0	0	0	0	0	0	0	0	0	0	0	0	0	0
GL1261	pro[c] <=> pro[m]	-0.00299285	-0.00186017	-0.0057016	-0.00548553	-0.00367228	-0.00385735	-0.00367228	-0.00385735	-0.00367228	-0.00385735	-0.00638624	-0.00657121	-0.00638624	-0.00657121	-0.00638568	-0.00657075
GL1262	pyr[c] <=> pyr[m]	1.25563	1.24744	1.33113	1.3281	-997.148	-997.151	-997.148	-997.151	-997.148	-997.151	1.32711	1.32381	1.32711	1.32381	-997.156	-997.16
GL1263	ser[c] <=> ser[m]	0	0	0	0	0.000124182	0	0.000124182	0	0.000124182	0	0.000124674	0	0.000124674	0	0.000124182	0
GL1264	succ[c] + fum[m] <=> fum[c] + succ[m]	-0.0287225	-0.029382	-0.029138	-0.0295087	-0.0262691	-0.0273787	-0.0262691	-0.0273787	-0.0262691	-0.0273787	-0.0293612	-0.0304701	-0.0293612	-0.0304701	-0.0262691	-0.0273787
GL1265	oaa[c] + pi[m] <=> pi[c] + oaa[m]	-0.010103	-0.0103628	-0.0164526	-0.01633	-0.00889406	-0.00810845	-0.00889406	-0.00810845	-0.00889406	-0.00810845	-0.0116083	-0.0108233	-0.0116083	-0.0108233	-0.0172609	-0.0164753
GL1266	thr[c] <=> thr[m]	0.00235203	0	0.00599286	0.00550471	0.000339443	0	0.000339443	0	0.000339443	0	0.000339367	0	0.000339367	0	0.00599286	0.00565341
GL1267	tyr[c] <=> tyr[m]	0	0	0	0	0	0	0	0	0	0	0	0	0	0	0	0
GL1268	val[c] <=> val[m]	-0.0147926	-0.0144155	0.0561242	0.056344	1.57292	1.57301	1.57292	1.57301	1.57292	1.57301	0.0453654	0.0454526	0.0453654	0.0454526	999.97	999.97
GL1269	oap[m] <=> oap[c]	0.00673399	0.00602057	0.00673399	0.00628319	0.00673399	0.00658964	0.00673399	0.00658964	0.00673399	0.00658964	0.00673399	0.00658963	0.00673399	0.00658963	0.00673399	0.00658964
GL1270	leu[c] <=> leu[m]	-1000	-1000	-1000	-1000	-1000	-1000	-1000	-1000	-1000	-1000	-1000	-1000	-1000	-1000	-998.435	-998.435
GL1271	eth[c] <=> eth[m]	-4.44405	-4.44224	-4.43766	-4.43669	-4.45698	-4.45726	-4.45698	-4.45726	-4.45698	-4.45726	1.16773	1.16744	1.16773	1.16744	1.19115	1.19086
GL1272	abutn[c] <=> abutn[m]	0	0	0	0	0	0	0	0	0	0	0	0	0	0	0	0
GL1273	gaba[c] <=> gaba[m]	0	0	0	0	0	0	0	0	0	0	0	0	0	0	0	0
GL1274	fad[c] + fmn[m] <=> fad[m] + fmn[c]	0	0	0	1.3925e-13	0	0	0	0	0	0	0	0	0	0	0	0
GL1275	ribflav[c] <=> ribflav[m]	0	0	0	0	0	0	0	0	0	0	0	0	0	0	0	0
GL1276	asp[m] <=> asp[c]	-0.000888823	0	-0.000673023	0	0	-0.000249168	0	-0.000249168	0	-0.000249168	0	-0.000248966	0	-0.000248966	0	-0.000249168
GL1277	ppbg[m] <=> ppbg[c]	0	0	0	0	0	0	0	0	0	0	0	0	0	0	0	0
GL1278	akg[c] <=> akg[m]	-1000	-1000	-1000	-1000	-1000	-999.999	-1000	-999.999	-1000	-999.999	-1000	-999.999	-1000	-999.999	999.967	999.967
GL1279	amp[c] <=> amp[m]	0	0	0	-1.39264e-13	0	0	0	0	0	0	0	0	0	0	0	1.28245e-12
GL1280	c100coa[c] <=> c100coa[m]	0	0	0	0	0	0	0	0	0	0	0	0	0	0	0	0
GL1281	c40coa[c] <=> c40coa[m]	0	0	0	0	0	0	0	0	0	0	0	0	0	0	0	0
GL1282	c60coa[c] <=> c60coa[m]	0	0	0	0	0	0	0	0	0	0	0	0	0	0	0	0
GL1283	c80coa[c] <=> c80coa[m]	0	0	0	0	0	0	0	0	0	0	0	0	0	0	0	0
GL1284	car[c] <=> car[m]	0	0	0	0	0	0	0	0	0	0	0	0	0	0	0	0
GL1285	cit[m] + icit[c] <=> cit[c] + icit[m]	0	0	0	0	0	0	0	0	0	0	0	0	0	0	0	0
GL1286	dad5[m] <=> dad5[c]	0	0	0	0	0	0	0	0	0	0	0	0	0	0	0	0
GL1287	gsh[c] <=> gsh[m]	0	0	0	0	0	0	0	0	0	0	0	0	0	0	0	0
GL1288	h[c] + k[m] <=> h[m] + k[c]	0	0	0	0	0	0	0	0	0	0	0	0	0	0	0	0
GL1289	hcit[c] <=> hcit[m]	0	0	0	0	0	0	0	0	0	0	0	0	0	0	0	0
GL1290	hco3[m] <=> hco3[c]	-0.00309205	-0.00336959	-0.00309205	-0.00300875	-0.00309205	-0.00321586	-0.00309205	-0.00321586	-0.00309205	-0.00321586	-0.00309205	-0.00321601	-0.00309205	-0.00321601	-0.00309205	-0.00321586
GL1291	heme[c] <=> heme[m]	0	0	0	0	0	0	0	0	0	0	0	0	0	0	0	0
GL1292	hex4hyb[c] <=> hex4hyb[m]	0	0	0	0	0	0	0	0	0	0	0	0	0	0	0	0
GL1293	ippp[c] <=> ippp[m]	0	0	0	0	0	0	0	0	0	0	0	0	0	0	0	0
GL1294	metthf[c] <=> metthf[m]	0.00654425	0.0030084	0.0128938	0.0121573	0.00533527	0.00504637	0.00533527	0.00504637	0.00533527	0.00504637	0.00804965	0.00776023	0.00804965	0.00776023	0.0137021	0.0134132
GL1295	nad[c] <=> nad[m]	1.36779e-13	0	0	0	-3.41283e-13	-6.82121e-13	-3.41283e-13	-6.82121e-13	-3.41283e-13	-6.82121e-13	0	0	0	0	-2.571e-13	8.52651e-12
GL1296	nadp[c] <=> nadp[m]	0	0	0	-2.82627e-11	3.57075e-13	0	3.57075e-13	0	3.57075e-13	0	0	0	0	0	0	-8.78365e-12
GL1297	naorn[m] <=> naorn[c]	0	0	0	0	0	0	0	0	0	0	0	0	0	0	0	0
GL1298	oroa[m] <=> oroa[c]	0	0	0	0	0	0	0	0	0	0	0	0	0	0	0	0
GL1299	pant[m] <=> pant[c]	0.00119936	0.00114823	0.00119936	0.00116705	0.00119936	0.00118902	0.00119936	0.00118902	0.00119936	0.00118902	0.00119936	0.00118902	0.00119936	0.00118902	0.00119936	0.00118902
GL1300	s[c] <=> s[m]	0	0	0	0	0	0	0	0	0	0	0	0	0	0	0	0
GL1301	sah[m] <=> sah[c]	0	0	0	0	0	0	0	0	0	0	0	0	0	0	0	0
GL1302	sam[c] <=> sam[m]	0	0	0	0	0	0	0	0	0	0	0	0	0	0	0	0
GL1303	samob[m] <=> samob[c]	0	0	0	0	0	0	0	0	0	0	0	0	0	0	0	0
GL1304	cmp[c] <=> cmp[m]	0	0	0	0	0	0	0	0	0	0	0	0	0	0	0	0
GL1305	llct[c] <=> llct[m]	0	0	0	0	0	0	0	0	0	0	0	0	0	0	0	0
GL1306	h[c] + pi[c] -> h[m] + pi[m]	0	0	0	0	0	0	0	0	0	0	0	0	0	0	0	0
GL1307	ura[m] <=> ura[c]	0	0	0	0	0	0	0	0	0	0	0	0	0	0	0	0
GL1308	bu23d[m] <=> bu23d[c]	0	0	0	0	0	0	0	0	0	0	0	0	0	0	0	0
GL1309	hicoa[m] <=> hicoa[c]	0	0	0	0	0	0	0	0	0	0	0	0	0	0	0	0
GL1310	pnto[m] <=> pnto[c]	0	0	0	0	0	0	0	0	0	0	0	0	0	0	0	0
GL1311	accoa[c] <=> accoa[m]	-0.185649	-0.184483	-0.179299	-0.179289	-0.18685	-0.185464	-0.18685	-0.185464	-0.18685	-0.185464	-0.18413	-0.182747	-0.18413	-0.182747	-0.178483	-0.177097
GL1312	pg[c] <=> pg[m]	0	0	0	0	0	0	0	0	0	0	0	0	0	0	0	0
GL1313	met[m] <=> met[c]	0	0	0	0	0	0	0	0	0	0	0	0	0	0	0	0
GL1314	h[m] + bt[m] -> h[c] + bt[c]	0	0	0	0	0	0	0	0	0	0	0	0	0	0	0	0
GL1315	h[m] + gsn[m] <=> h[c] + gsn[c]	0	0	0	0	0	0	0	0	0	0	0	0	0	0	0	0
GL1316	fadh2[m] <=> fadh2[c]	0	0	0	2.778e-12	0	0	0	0	0	0	0	0	0	0	0	0
GL1317	glu[m] <=> glu[c]	-999.964	-999.962	-999.965	-999.964	-999.955	-999.955	-999.955	-999.955	-999.955	-999.955	-999.955	-999.955	-999.955	-999.955	1000	1000
ex_thm[e]	thm[e] <=>	0	0	0	0	0	0	0	0	0	0	0	0	0	0	0	0
ex_epm[e]	epm[e] <=>	0	0	0	0	0	0	0	0	0	0	0	0	0	0	0	0
ex_glacgl[e]	glacgl[e] <=>	0	0	0	0	0	0	0	0	0	0	0	0	0	0	0	0
ex_glacl[e]	glacl[e] <=>	0	0	0	0	0	0	0	0	0	0	0	0	0	0	0	0
ex_glycogen[e]	glycogen[e] <=>	0	0.00483269	0	0	0	0	0	0	0	0	0	0	0	0	0	0
ex_mann[e]	mann[e] <=>	0	0	0	0	0	0	0	0	0	0	0	0	0	0	0	0
ex_meli[e]	meli[e] <=>	0	0	0	0	0	0	0	0	0	0	0	0	0	0	0	0
ex_melt[e]	melt[e] <=>	0	0	0	0	0	0	0	0	0	0	0	0	0	0	0	0
ex_raff[e]	raff[e] <=>	0	0	0	0	0	0	0	0	0	0	0	0	0	0	0	0
ex_suc6p[e]	suc6p[e] <=>	0	0	0	0	0	0	0	0	0	0	0	0	0	0	0	0
ex_fmn[e]	fmn[e] <=>	0	0	0	0	0	0	0	0	0	0	0	0	0	0	0	0
ex_g6p[e]	g6p[e] <=>	0	0	0	0	0	0	0	0	0	0	0	0	0	0	0	0
ex_chito[e]	chito[e] <=>	0	0	0	0	0	0	0	0	0	0	0	0	0	0	0	0
ex_chit[e]	chit[e] <=>	0	0	0	0	0	0	0	0	0	0	0	0	0	0	0	0
ex_d6pgc[e]	d6pgc[e] <=>	0	0	0	0	0	0	0	0	0	0	0	0	0	0	0	0
ex_ac[e]	ac[e] <=>	0	0.00247879	0	0.00189081	0	0	0	0	0	0	0	0	0	0	0	0
ex_ala[e]	ala[e] <=>	-0.01	-0.00737166	-0.01	-0.00831774	-0.01	-0.01	-0.01	-0.01	-0.01	-0.01	-0.01	-0.01	-0.01	-0.01	-0.01	-0.01
ex_cys[e]	cys[e] <=>	-0.01	-0.00911827	-0.01	-0.00896651	-0.01	-0.01	-0.01	-0.01	-0.01	-0.01	-0.01	-0.01	-0.01	-0.01	-0.01	-0.01
ex_arg[e]	arg[e] <=>	-0.01	-0.01	-0.01	-0.01	-0.01	-0.01	-0.01	-0.01	-0.01	-0.01	-0.01	-0.01	-0.01	-0.01	-0.01	-0.01
ex_asn[e]	asn[e] <=>	-0.01	-0.01	-0.01	-0.01	-0.01	-0.01	-0.01	-0.01	-0.01	-0.01	-0.01	-0.01	-0.01	-0.01	-0.01	-0.01
ex_asp[e]	asp[e] <=>	-0.01	-0.01	-0.01	-0.00998323	-0.01	-0.01	-0.01	-0.01	-0.01	-0.01	-0.01	-0.01	-0.01	-0.01	-0.01	-0.01
ex_gln[e]	gln[e] <=>	-0.01	-0.00576445	-0.01	-0.00767125	-0.01	-0.01	-0.01	-0.01	-0.01	-0.01	-0.01	-0.01	-0.01	-0.01	-0.01	-0.01
ex_glu[e]	glu[e] <=>	-0.01	-0.01	-0.01	-0.01	-0.01	-0.01	-0.01	-0.01	-0.01	-0.01	-0.01	-0.01	-0.01	-0.01	-0.01	-0.01
ex_gly[e]	gly[e] <=>	-0.01	-0.00666575	-0.01	-0.00809759	-0.01	-0.01	-0.01	-0.01	-0.01	-0.01	-0.01	-0.01	-0.01	-0.01	-0.01	-0.01
ex_his[e]	his[e] <=>	-0.01	-0.01	-0.01	-0.00910591	-0.01	-0.01	-0.01	-0.01	-0.01	-0.01	-0.01	-0.01	-0.01	-0.01	-0.01	-0.01
ex_ile[e]	ile[e] <=>	-0.01	-0.01	-0.01	-0.01	-0.01	-0.01	-0.01	-0.01	-0.01	-0.01	-0.01	-0.01	-0.01	-0.01	-0.01	-0.01
ex_leu[e]	leu[e] <=>	-0.01	-0.01	-0.01	-0.01	-0.01	-0.01	-0.01	-0.01	-0.01	-0.01	-0.01	-0.01	-0.01	-0.01	-0.01	-0.01
ex_lys[e]	lys[e] <=>	-0.01	-0.01	-0.01	-0.01	-0.01	-0.01	-0.01	-0.01	-0.01	-0.01	-0.01	-0.01	-0.01	-0.01	-0.01	-0.01
ex_met[e]	met[e] <=>	-0.00765043	-0.00732427	-0.00765043	-0.00744433	-0.00765043	-0.00758444	-0.00765043	-0.00758444	-0.00765043	-0.00758444	-0.00765043	-0.00758443	-0.00765043	-0.00758443	-0.00765043	-0.00758444
ex_phe[e]	phe[e] <=>	-0.01	-0.01	-0.01	-0.0095169	-0.01	-0.01	-0.01	-0.01	-0.01	-0.01	-0.01	-0.01	-0.01	-0.01	-0.01	-0.01
ex_pro[e]	pro[e] <=>	-0.01	-0.01	-0.01	-0.01	-0.01	-0.01	-0.01	-0.01	-0.01	-0.01	-0.01	-0.01	-0.01	-0.01	-0.01	-0.01
ex_ser[e]	ser[e] <=>	-0.01	-0.01	-0.01	-0.01	-0.01	-0.01	-0.01	-0.01	-0.01	-0.01	-0.01	-0.01	-0.01	-0.01	-0.01	-0.01
ex_thr[e]	thr[e] <=>	-0.01	-0.01	-0.01	-0.01	-0.01	-0.01	-0.01	-0.01	-0.01	-0.01	-0.01	-0.01	-0.01	-0.01	-0.01	-0.01
ex_trp[e]	trp[e] <=>	-0.01	-0.01	-0.01	-0.01	-0.01	-0.01	-0.01	-0.01	-0.01	-0.01	-0.01	-0.01	-0.01	-0.01	-0.01	-0.01
ex_tyr[e]	tyr[e] <=>	-0.01	-0.01	-0.01	-0.00982909	-0.01	-0.01	-0.01	-0.01	-0.01	-0.01	-0.01	-0.01	-0.01	-0.01	-0.01	-0.01
ex_val[e]	val[e] <=>	-0.01	-0.01	-0.01	-0.01	-0.01	-0.01	-0.01	-0.01	-0.01	-0.01	-0.01	-0.01	-0.01	-0.01	-0.01	-0.01
ex_slf[e]	slf[e] <=>	0.00873423	0.00790646	0.00873423	0.00773483	0.00873423	0.00874514	0.00873423	0.00874514	0.00873423	0.00874514	0.00873423	0.00874515	0.00873423	0.00874515	0.00873423	0.00874514
ex_glc[e]	glc[e] <=>	-1	-1	-1	-1	-1	-1	-1	-1	-1	-1	-1	-1	-1	-1	-1	-1
ex_h[e]	h[e] <=>	-0.361902	-0.369642	-0.361514	-0.362707	-0.360682	-0.360673	-0.360682	-0.360673	-0.360682	-0.360673	-1.05446	-1.05446	-1.05446	-1.05446	-0.360682	-0.360673
ex_h2o[e]	h2o[e] <=>	4.2292	4.21275	4.2292	4.22386	4.2292	4.22624	4.2292	4.22624	4.2292	4.22624	4.2292	4.22624	4.2292	4.22624	4.2292	4.22624
ex_nh3[e]	nh3[e] <=>	-0.349916	-0.338378	-0.349918	-0.345577	-0.349918	-0.346987	-0.349918	-0.346987	-0.349918	-0.346987	-0.349916	-0.346987	-0.349916	-0.346987	-0.349918	-0.346987
ex_pi[e]	pi[e] <=>	-0.0547723	-0.0524372	-0.0547723	-0.0532968	-0.0547723	-0.0544559	-0.0547723	-0.0544559	-0.0547723	-0.0544559	-0.0547723	-0.0544558	-0.0547723	-0.0544558	-0.0547723	-0.0544559
ex_o2[e]	o2[e] <=>	-3.38262	-3.38719	-3.38262	-3.38423	-3.38262	-3.38404	-3.38262	-3.38404	-3.38262	-3.38404	-3.38262	-3.38404	-3.38262	-3.38404	-3.38262	-3.38404
ex_hno3[e]	hno3[e] <=>	0	0	0	0	0	0	0	0	0	0	0	0	0	0	0	0
ex_tre[e]	tre[e] <=>	0	0	0	0	0	0	0	0	0	0	0	0	0	0	0	0
ex_co2[e]	co2[e] <=>	3.37805	3.37878	3.37805	3.37854	3.37805	3.37592	3.37805	3.37592	3.37805	3.37592	3.37805	3.37593	3.37805	3.37593	3.37805	3.37592
ex_gl[e]	gl[e] <=>	0	0	0	0	0	0	0	0	0	0	0	0	0	0	0	0
ex_nag[e]	nag[e] <=>	0	0	0	0	0	0	0	0	0	0	0	0	0	0	0	0
ex_ribflav[e]	ribflav[e] <=>	0	0	0	0	0	0	0	0	0	0	0	0	0	0	0	0
ex_sot[e]	sot[e] <=>	0	0	0	0	0	0	0	0	0	0	0	0	0	0	0	0
ex_na[e]	na[e] <=>	0	0	1.13687e-13	0	0	-1.13687e-13	0	-1.13687e-13	0	-1.13687e-13	0	0	0	0	0	1.13687e-13
ex_k[e]	k[e] <=>	0	0	0	0	0	0	0	0	0	0	0	0	0	0	0	0
ex3glucan[e]	13glucan[e] <=>	0	0.00390889	0	0.00317948	0	0	0	0	0	0	0	0	0	0	0	0
ex_ahtd[e]	ahtd[e] <=>	0	0	0	0	0	0	0	0	0	0	0	0	0	0	0	0
ex_chib[e]	chib[e] <=>	0	0	0	0	0	0	0	0	0	0	0	0	0	0	0	0
ex_dhp[e]	dhp[e] <=>	0	0	0	0	0	0	0	0	0	0	0	0	0	0	0	0
ex_gc[e]	gc[e] <=>	0	0	0	0	0	0	0	0	0	0	0	0	0	0	0	0
ex_gsh[e]	gsh[e] <=>	0	0	0	0	0	0	0	0	0	0	0	0	0	0	0	0
ex_hx[e]	hx[e] <=>	0	0	0	0	0	0	0	0	0	0	0	0	0	0	0	0
ex_rglutt[e]	rglutt[e] <=>	0	0	0	0	0	0	0	0	0	0	0	0	0	0	0	0
ex_rx[e]	rx[e] <=>	0	0	0	0	0	0	0	0	0	0	0	0	0	0	0	0
ex_stac[e]	stac[e] <=>	0	0	0	0	0	0	0	0	0	0	0	0	0	0	0	0
ex_glcna[e]	glcna[e] <=>	0	0	0	0	0	0	0	0	0	0	0	0	0	0	0	0
ex_vb6[e]	vb6[e] <=>	0	0	0	0	0	0	0	0	0	0	0	0	0	0	0	0
ex_urea[e]	urea[e] <=>	0	0	0	0	0	0.00125139	0	0.00125139	0	0.00125139	0	0.00125153	0	0.00125153	0	0.00125139
ex_hhpp[e]	hhpp[e] <=>	0	0	0	0	0	0	0	0	0	0	0	0	0	0	0	0
ex_star[e]	star[e] <=>	0	0	0	0	0	0	0	0	0	0	0	0	0	0	0	0
ex_cellob[e]	cellob[e] <=>	0	0	0	0	0	0	0	0	0	0	0	0	0	0	0	0
ex_fru[e]	fru[e] <=>	0	0	0	0	0	0	0	0	0	0	0	0	0	0	0	0
ex_ins[e]	ins[e] <=>	0	0	0	0	0	0	0	0	0	0	0	0	0	0	0	0
ex_mlt[e]	mlt[e] <=>	0	0	0	0	0	0	0	0	0	0	0	0	0	0	0	0
ex_man[e]	man[e] <=>	0	0	0	0	0	0	0	0	0	0	0	0	0	0	0	0
ex_xyl[e]	xyl[e] <=>	0	0	0	0	0	0	0	0	0	0	0	0	0	0	0	0
ex_ara[e]	ara[e] <=>	0	0	0	0	0	0	0	0	0	0	0	0	0	0	0	0
ex_fuc[e]	fuc[e] <=>	0	0	0	0	0	0	0	0	0	0	0	0	0	0	0	0
ex_glac[e]	glac[e] <=>	0	0	0	0	0	0	0	0	0	0	0	0	0	0	0	0
ex_rmn[e]	rmn[e] <=>	0	0	0	0	0	0	0	0	0	0	0	0	0	0	0	0
ex_suc[e]	suc[e] <=>	0	0	0	0	0	0	0	0	0	0	0	0	0	0	0	0
ex_lact[e]	lact[e] <=>	0	0	0	0	0	0	0	0	0	0	0	0	0	0	0	0
ex_mnt[e]	mnt[e] <=>	0	0	0	0	0	0	0	0	0	0	0	0	0	0	0	0
ex_eth[e]	eth[e] <=>	0	0	0	0	0	0	0	0	0	0	0	0	0	0	0	0
ex_cit[e]	cit[e] <=>	0	0	0	0	0	0	0	0	0	0	0	0	0	0	0	0
ex_mal[e]	mal[e] <=>	0	0	0	0	0	0	0	0	0	0	0	0	0	0	0	0
IPS	0.05717 gdpman[c] + 0.05677 udpglac[c] + 0.88092 udpglc[c] + 0.0012 udpxyl[c] + 0.0004 udpara[c] + 0.00051 dtdprmn[c] + 0.00303 gdpfuc[c] + atp[c] + h2o[c] -> IPS[c] + 0.93929 udp[c] + 0.0602 gdp[c] + 0.00051 dtdp[c] + adp[c] + pi[c]	0.005	0.0132655	0.005	0.010627	0.005	0.01	0.005	0.01	0.005	0.01	0.005	0.01	0.005	0.01	0.005	0.01
EPS	IPS[c] -> EPS[e]	0.005	0.0132655	0.005	0.010627	0.005	0.01	0.005	0.01	0.005	0.01	0.005	0.01	0.005	0.01	0.005	0.01
ex_EPS[e]	EPS[e] <=>	0.005	0.0132655	0.005	0.010627	0.005	0.01	0.005	0.01	0.005	0.01	0.005	0.01	0.005	0.01	0.005	0.01
biomass	67.83676 atp[c] + 67.83676 h2o[c] + 0.24508 chit[c] + 0.82138 13glucan[c] + 0.23846 14glucan[c] + 0.17023 gdpman[c] + 0.27464 ala[c] + 0.11218 arg[c] + 0.08017 asn[c] + 0.22526 asp[c] + 0.01198 cys[c] + 0.09252 gln[c] + 0.31639 glu[c] + 0.26387 gly[c] + 0.06728 his[c] + 0.12305 ile[c] + 0.16114 leu[c] + 0.12599 lys[c] + 0.05496 met[c] + 0.09328 phe[c] + 0.12958 pro[c] + 0.12918 ser[c] + 0.11687 t…	0.13282	0.127158	0.13282	0.129242	0.13282	0.131674	0.13282	0.131674	0.13282	0.131674	0.13282	0.131674	0.13282	0.131674	0.13282	0.131674
	Calculated EPS Flux(mmol/gDW/h)	0.0132655		0.010627		0.01		0.01		0.01		0.01		0.01		0.01
	fPH	2.54		2.06814		1.98275		1.98275		1.98275		1.98275		1.98275		1.98275
	fPH = (fbiomass )*(fEPS )=(V(biomass,OE)/V(biomass,WT) )*(V(EPS,OE)/V(EPS,WT) )
